# Supplementary material for: Fish predators control outbreaks of Crown-of-Thorns Starfish
Source: Nat Commun. 2021 Dec 8;12:6986. doi: 10.1038/s41467-021-26786-8 (PMC8654818; doi:10.1038/s41467-021-26786-8)
Supplement: Supplementary file 3 — Supplementary Dataset 1 [file 41467_2021_26786_MOESM3_ESM.xlsx]

## Sheet: SuppData 1
Coral Reef Fin Fish Fishery
Sector	Fishery	Year	Year	Total retained catch	Haemulidae		Labridae		Lethrinidae		Lethrinus miniatus		Lethrinus nebulosus		Lutjanidae		Serranidae		Plectropomus and Variola spp.
				All fish species	Grunter breams		Wrasses		Emperors		Redthroat emperor		Spangled emperor		Tropical snapper		Rockcods		Coral trout
					37 350000		37 384000		37 351000		37 351009		37 351008		37 346905		37 311954		37 311905
				(t)	(t)	(%)	(t)	(%)	(t)	(%)	(t)	(%)	(t)	(%)	(t)	(%)	(t)	(%)	(t)	(%)
Charter	Charter	1988-1989	1989	n/a	-	n/a	-	n/a	-	n/a	-	n/a	-	n/a	-	n/a	-	n/a	-	n/a
		1989-1990	1990	n/a	-	n/a	-	n/a	-	n/a	-	n/a	-	n/a	-	n/a	-	n/a	-	n/a
		1990-1991	1991	n/a	-	n/a	-	n/a	-	n/a	-	n/a	-	n/a	-	n/a	-	n/a	-	n/a
		1991-1992	1992	n/a	-	n/a	-	n/a	-	n/a	-	n/a	-	n/a	-	n/a	-	n/a	-	n/a
		1992-1993	1993	5.735	-	n/a	-	n/a	0.641	11.177	0.641	11.177	-	n/a	0.031	0.540541	0.528	9.20663	0.528	9.20663
		1993-1994	1994	10.305	-	n/a	0.106	1.02863	4.396	42.6589	4.036	39.1655	0.025	0.242601	0.476	4.61912	3.552	34.4687	3.532	34.2746
		1994-1995	1995	142.481	0.006	0.00421109	9.99542	7.01527	47.6566	33.4477	43.9677	30.8587	2.86141	2.00828	21.7694	15.2788	43.0531	30.2167	37.3351	26.2036
		1995-1996	1996	162.06	0.05624	0.0347033	13.4615	8.30651	54.804	33.8172	49.2421	30.3852	2.2128	1.36542	27.3551	16.8797	51.431	31.7359	43.8926	27.0842
		1996-1997	1997	305.544	1.03183	0.337702	18.6502	6.10392	80.7554	26.43	65.9497	21.5843	8.24746	2.69927	56.9085	18.6253	80.5629	26.367	67.5778	22.1172
		1997-1998	1998	323.018	1.07804	0.33374	20.4093	6.31832	83.3173	25.7934	56.8449	17.5981	12.0449	3.72887	65.7273	20.3479	81.9993	25.3854	66.053	20.4487
		1998-1999	1999	329.25	1.8901	0.574062	20.5163	6.23122	85.524	25.9754	46.8673	14.2346	10.822	3.28686	61.3314	18.6276	89.8158	27.2789	73.3944	22.2914
		1999-2000	2000	329.803	0.91021	0.275986	20.2068	6.12692	91.7318	27.8141	45.8668	13.9073	10.9175	3.3103	60.685	18.4004	80.307	24.35	66.5311	20.173
		2000-2001	2001	307.733	1.35853	0.441464	18.9425	6.1555	86.7318	28.1841	49.6654	16.1391	8.70236	2.82789	59.5476	19.3504	79.1662	25.7256	64.5767	20.9847
		2001-2002	2002	384.07	1.13277	0.294939	23.6699	6.16293	104.508	27.2107	63.4506	16.5206	9.49688	2.4727	65.8831	17.154	91.9241	23.9342	75.0415	19.5385
		2002-2003	2003	417.003	1.01349	0.243041	30.1107	7.22073	106.878	25.6301	58.6272	14.0592	12.2867	2.94642	71.2778	17.0929	85.4111	20.4821	65.0457	15.5984
		2003-2004	2004	386.5	1.44012	0.372605	31.1612	8.06242	110.16	28.5019	67.4188	17.4434	9.91553	2.56547	61.6815	15.959	92.6077	23.9606	75.7951	19.6106
		2004-2005	2005	395.818	1.20894	0.305429	30.0439	7.59035	105.445	26.6398	69.9813	17.6802	9.62701	2.43218	56.5937	14.2979	88.8509	22.4474	76.4904	19.3247
		2005-2006	2006	413.153	1.68895	0.408796	27.4127	6.63501	114.378	27.6842	81.9914	19.8453	9.11472	2.20614	57.3993	13.893	94.3554	22.8379	84.5323	20.4603
		2006-2007	2007	429.822	2.16907	0.504644	25.6101	5.9583	116.423	27.0863	83.7054	19.4744	9.90582	2.30463	66.0763	15.3729	102.382	23.8196	91.0705	21.188
		2007-2008	2008	401.927	2.00161	0.498004	24.8339	6.1787	121.705	30.2803	94.7709	23.5791	10.7014	2.66254	67.8466	16.8803	101.623	25.2839	90.6797	22.5612
		2008-2009	2009	401.583	1.83849	0.45781	24.9745	6.21902	120.398	29.9808	92.4729	23.0271	12.8905	3.20992	71.1203	17.71	97.8953	24.3773	87.8697	21.8808
		2009-2010	2010	378.01	1.84446	0.48794	31.66	8.37544	105.686	27.9586	80.0851	21.186	12.1856	3.22362	59.2255	15.6677	89.1431	23.5822	80.864	21.392
		2010-2011	2011	362.439	1.54089	0.425145	30.5585	8.43136	110.372	30.4525	84.0828	23.1992	13.6773	3.7737	51.9854	14.3432	84.8409	23.4083	74.5497	20.5689
		2011-2012	2012	316.435	0.8081	0.255377	24.3386	7.69151	105.962	33.4862	81.294	25.6906	9.5166	3.00745	52.139	16.477	65.9603	20.8449	59.9391	18.942
		2012-2013	2013	289.919	0.76693	0.264532	23.2931	8.03433	96.7406	33.3681	73.2699	25.2725	11.8055	4.07198	46.7797	16.1354	65.7372	22.6743	60.8411	20.9855
		2013-2014	2014	274.507	1.43135	0.521426	25.3579	9.23762	80.5785	29.3539	64.9153	23.648	7.25888	2.64433	44.4854	16.2056	72.8792	26.5491	67.1332	24.4559
		2014-2015	2015	286.048	0.6869	0.240134	23.0309	8.05142	83.3764	29.1477	66.882	23.3814	8.09484	2.82989	47.7882	16.7063	71.3945	24.9589	65.9114	23.0421
		2015-2016	2016	256.735	0.58609	0.228286	19.4706	7.58394	84.3748	32.8646	66.6569	25.9633	6.03358	2.35012	37.2299	14.5013	62.7256	24.432	56.5431	22.0239
		2016-2017	2017	366.574	1.10936	0.302629	16.9524	4.62454	99.2061	27.063	78.6742	21.462	8.58958	2.3432	65.4326	17.8498	82.2204	22.4294	70.0406	19.1068
		2017-2018	2018	358.035	1.97407	0.551362	18.6342	5.20456	102.969	28.7595	83.0651	23.2003	10.6455	2.9733	59.6776	16.6681	89.8101	25.0842	82.6126	23.0739
Sector	Fishery	Year	Year	Total retained catch	Haemulidae		Labridae		Lethrinidae		Lethrinus miniatus		Lethrinus nebulosus		Lutjanidae		Serranidae		Plectropomus and Variola spp.
				All fish species	Grunter breams		Wrasses		Emperors		Redthroat emperor		Spangled emperor		Tropical snapper		Rockcods		Coral trout
					37 350000		37 384000		37 351000		37 351009		37 351008		37 346905		37 311954		37 311905
				(t)	(t)	(%)	(t)	(%)	(t)	(%)	(t)	(%)	(t)	(%)	(t)	(%)	(t)	(%)	(t)	(%)
Commercial	Line	1988-1989	1989	2312.5	1.2069	0.0521903	13.7418	0.594242	531.643	22.99	495.273	21.4172	27.5552	1.19158	71.9136	3.10978	929.009	40.1733	916.498	39.6323
		1989-1990	1990	2645.97	0.86588	0.0327245	18.6736	0.705736	562.325	21.2521	507.437	19.1777	52.2009	1.97284	81.5346	3.08146	1048.64	39.6315	1028.82	38.8825
		1990-1991	1991	3277.95	0.9958	0.0303788	23.8462	0.727474	609.774	18.6023	566.89	17.2941	35.5651	1.08498	138.951	4.23895	1417.14	43.2325	1377.91	42.0357
		1991-1992	1992	3256.82	1.3589	0.0417247	29.035	0.891513	688.683	21.1458	644.386	19.7857	21.4353	0.658166	142.384	4.37186	1497.52	45.9808	1451.49	44.5677
		1992-1993	1993	3205.87	1.63655	0.0510485	31.0165	0.967489	657.895	20.5216	585.574	18.2657	20.1832	0.62957	93.8499	2.92744	1493.06	46.5727	1448.1	45.1702
		1993-1994	1994	3215.94	3.35301	0.104262	36.6828	1.14066	758.421	23.5832	671.692	20.8863	23.3542	0.726201	81.6968	2.54037	1373.05	42.6952	1317.23	40.9594
		1994-1995	1995	3179.22	1.99066	0.0626148	31.4592	0.989527	651.128	20.4808	560.885	17.6422	13.6412	0.429073	119.304	3.75261	1405.96	44.2234	1349.69	42.4536
		1995-1996	1996	3630.15	2.2744	0.062653	28.0281	0.772091	686.459	18.9099	578.758	15.9431	20.6521	0.568906	191.681	5.28024	1694.53	46.6793	1629.4	44.8852
		1996-1997	1997	4158.37	6.2105	0.149349	35.9369	0.864206	932.345	22.4209	777.106	18.6878	31.4277	0.75577	293.005	7.04615	1666.4	40.0734	1576.89	37.921
		1997-1998	1998	4721.5	4.5155	0.095637	50.6675	1.07312	999.628	21.1718	788.953	16.7098	41.8309	0.885967	506.579	10.7292	1560.91	33.0597	1421.37	30.1042
		1998-1999	1999	4817.16	3.1437	0.0652604	48.7115	1.01121	912.662	18.9461	710.25	14.7442	37.5423	0.779345	737.283	15.3053	1595.07	33.1123	1464.1	30.3934
		1999-2000	2000	4632.53	3.2486	0.0701258	43.5338	0.939743	893.814	19.2943	699.491	15.0996	55.5343	1.19879	500.827	10.8111	1714.42	37.0083	1594.43	34.4182
		2000-2001	2001	5097.55	3.1636	0.0620611	51.1821	1.00405	954.537	18.7254	786.975	15.4383	59.2424	1.16217	591.37	11.6011	2030.86	39.8399	1888.33	37.0438
		2001-2002	2002	5610.63	2.67885	0.047746	62.3019	1.11043	1011.67	18.0313	855.796	15.2531	83.6445	1.49082	647.842	11.5467	2243.47	39.986	2098.38	37.4
		2002-2003	2003	5345.72	1.94615	0.0364058	32.7989	0.613554	978.165	18.2981	865.837	16.1968	60.5068	1.13188	548.804	10.2662	2140.34	40.0383	2032	38.0117
		2003-2004	2004	3917.16	8.02495	0.204866	16.451	0.419972	736.252	18.7956	672.859	17.1772	36.6715	0.936175	339.295	8.66177	1591.69	40.6338	1534.85	39.1827
		2004-2005	2005	1955.24	3.7486	0.19172	10.5837	0.541298	263.561	13.4797	226.486	11.5835	12.3061	0.629389	144.869	7.40924	990.3	50.6484	965.799	49.3953
		2005-2006	2006	1934.53	1.8543	0.0958527	10.655	0.55078	252.268	13.0402	212.478	10.9834	11.5314	0.596085	158.537	8.19512	1050.93	54.325	1022.17	52.8381
		2006-2007	2007	2104.62	1.8439	0.087612	12.9025	0.613056	371.915	17.6714	326.834	15.5293	16.1153	0.76571	179.143	8.5119	1021.92	48.5559	992.418	47.1542
		2007-2008	2008	2071.05	3.0942	0.149402	11.9051	0.574835	331.795	16.0206	275.468	13.3009	30.353	1.46558	220.797	10.6611	1094.55	52.8497	1069.02	51.6171
		2008-2009	2009	2348.7	6.07125	0.258494	11.6105	0.494337	332.83	14.1708	246.346	10.4886	56.5854	2.40922	286.031	12.1782	1139.09	48.4988	1102.41	46.937
		2009-2010	2010	2289.27	7.989	0.348976	20.9274	0.914151	373.746	16.326	269.706	11.7813	65.9434	2.88054	291.597	12.7376	968.656	42.3129	938.762	41.007
		2010-2011	2011	1891.07	4.93418	0.26092	15.7261	0.831599	328.711	17.3823	246.19	13.0185	52.897	2.7972	250.454	13.244	825.795	43.6682	798.961	42.2491
		2011-2012	2012	1694.38	4.1245	0.243422	9.97665	0.588808	297.243	17.5429	224.344	13.2405	48.4306	2.85831	211.975	12.5105	744.674	43.9497	723.543	42.7026
		2012-2013	2013	1763.39	3.68045	0.208715	9.24759	0.524422	294.558	16.7041	216.946	12.3028	51.8955	2.94295	229.94	13.0397	774.502	43.9213	750.122	42.5387
		2013-2014	2014	1894.1	2.12625	0.112257	8.10601	0.427962	299.285	15.8009	218.815	11.5525	58.8915	3.10921	241.551	12.7528	863.796	45.6046	838.39	44.2633
		2014-2015	2015	1828.9	2.66261	0.145586	7.50425	0.410316	281.374	15.3849	201.435	11.014	58.8113	3.21567	260.85	14.2627	778.429	42.5628	752.491	41.1445
		2015-2016	2016	1858.43	4.4895	0.241574	6.04716	0.32539	242.341	13.04	162.775	8.75871	54.0489	2.9083	269.342	14.4929	848.968	45.6819	814.963	43.8521
		2016-2017	2017	1795.98	4.57765	0.254884	5.5683	0.310043	207.798	11.5702	136.163	7.58158	49.9796	2.78286	255.622	14.233	878.479	48.9137	848.643	47.2524
		2017-2018	2018	1867.91	5.7458	0.307606	6.59544	0.353092	240.038	12.8506	166.431	8.91004	51.7265	2.76922	260.948	13.9701	854.259	45.7335	825.24	44.1799
Sector	Fishery	Year	Year	Total retained catch	Haemulidae		Labridae		Lethrinidae		Lethrinus miniatus		Lethrinus nebulosus		Lutjanidae		Serranidae		Plectropomus and Variola spp.
				All fish species	Grunter breams		Wrasses		Emperors		Redthroat emperor		Spangled emperor		Tropical snapper		Rockcods		Coral trout
					37 350000		37 384000		37 351000		37 351009		37 351008		37 346905		37 311954		37 311905
				(t)	(t)	(%)	(t)	(%)	(t)	(%)	(t)	(%)	(t)	(%)	(t)	(%)	(t)	(%)	(t)	(%)
Commercial	Net	1988-1989	1989	896.326	7.6142	0.84949	1.3826	0.154252	0.4166	0.0464786	0.2741	0.0305804	0.0845	0.00942738	2.069	0.230831	2.01588	0.224905	0.7994	0.0891863
		1989-1990	1990	867.573	8.4501	0.973993	0.5573	0.0642367	1.4947	0.172285	0.9233	0.106423	0.4877	0.0562143	1.3386	0.154292	1.8038	0.207913	0.9229	0.106377
		1990-1991	1991	1026.72	12.3589	1.20373	0.769	0.0748988	0.1961	0.0190997	0.144	0.0140253	0.0521	0.00507442	1.1708	0.114033	1.56242	0.152176	0.5978	0.0582243
		1991-1992	1992	828.475	10.8128	1.30515	0.179	0.021606	2.8215	0.340566	2.2885	0.27623	0.53	0.063973	1.205	0.145448	7.54799	0.91107	5.6092	0.677051
		1992-1993	1993	1047.71	12.2363	1.16791	0.2799	0.0267153	0.657	0.0627079	0.375	0.0357922	0.197	0.0188028	0.9539	0.0910458	1.9695	0.187981	0.9014	0.0860349
		1993-1994	1994	1066.97	12.6445	1.18508	0.2284	0.0214063	0.129	0.0120903	-	n/a	-	n/a	1.43966	0.134929	1.61582	0.151439	0.1813	0.016992
		1994-1995	1995	1049.56	12.3674	1.17834	0.481	0.0458285	0.1355	0.0129101	-	n/a	-	n/a	1.603	0.15273	1.36731	0.130274	0.008	0.000762221
		1995-1996	1996	1170.58	12.8175	1.09497	0.4701	0.0401596	0.0535	0.00457039	-	n/a	-	n/a	1.5434	0.131849	1.16804	0.0997831	0.159	0.013583
		1996-1997	1997	1214.75	13.5692	1.11704	0.2553	0.0210167	0.4121	0.0339247	-	n/a	-	n/a	1.66375	0.136962	1.9926	0.164034	0.5419	0.04461
		1997-1998	1998	1450.81	16.5768	1.14259	0.798	0.0550039	0.055	0.00379099	-	n/a	-	n/a	1.45421	0.100234	1.07986	0.0744317	0.0572	0.00394263
		1998-1999	1999	1355.7	14.0174	1.03396	0.51394	0.0379096	0.0564	0.00416022	-	n/a	0.0214	0.00157852	1.02758	0.0757971	1.17389	0.0865893	0.0077	0.000567973
		1999-2000	2000	1607.83	15.2257	0.946975	0.0688	0.00427907	0.0871	0.00541726	-	n/a	-	n/a	1.36161	0.0846865	0.90984	0.0565882	0.04135	0.0025718
		2000-2001	2001	1912.56	17.8646	0.93407	0.2071	0.0108284	0.018	0.000941148	-	n/a	-	n/a	1.49106	0.0779616	1.05964	0.0554043	0.194	0.0101435
		2001-2002	2002	2199.8	19.5903	0.890546	0.1278	0.00580961	0.25343	0.0115206	-	n/a	0.11	0.00500045	3.16891	0.144054	1.45435	0.0661127	0.2164	0.00983724
		2002-2003	2003	2228.2	24.4406	1.09687	0.2189	0.00982405	0.0777	0.00348711	-	n/a	-	n/a	2.26748	0.101763	1.6196	0.0726863	0.652	0.0292612
		2003-2004	2004	3136.84	28.749	0.916495	0.266	0.00847986	0.1516	0.00483288	0.0286	0.000911744	0.041	0.00130705	4.79908	0.152991	1.2431	0.039629	0.0261	0.000832046
		2004-2005	2005	2232.38	24.7992	1.11088	0.173	0.00774956	0.035	0.00156783	-	n/a	-	n/a	7.18805	0.32199	2.1914	0.0981641	-	n/a
		2005-2006	2006	1953.45	23.2509	1.19025	0.0166	0.000849779	-	n/a	-	n/a	-	n/a	2.39931	0.122824	3.06809	0.15706	-	n/a
		2006-2007	2007	2208.24	25.8735	1.17168	0.1316	0.0059595	-	n/a	-	n/a	-	n/a	4.6533	0.210724	0.5781	0.0261792	-	n/a
		2007-2008	2008	2454.2	26.0111	1.05986	0.0262	0.00106756	-	n/a	-	n/a	-	n/a	11.1487	0.454269	1.2573	0.0512306	-	n/a
		2008-2009	2009	2575.52	22.1527	0.860125	0.0288	0.00111822	0.056	0.00217431	-	n/a	-	n/a	11.8698	0.460871	0.6714	0.0260685	-	n/a
		2009-2010	2010	1796.89	19.8457	1.10445	0.13	0.00723471	-	n/a	-	n/a	-	n/a	5.0539	0.281258	0.5005	0.0278536	-	n/a
		2010-2011	2011	1709.99	18.7024	1.09372	0.168	0.00982463	-	n/a	-	n/a	-	n/a	9.43511	0.551765	0.439	0.0256727	-	n/a
		2011-2012	2012	1802.77	20.4011	1.13166	0.0238	0.00132019	-	n/a	-	n/a	-	n/a	7.4545	0.413503	0.387	0.021467	-	n/a
		2012-2013	2013	1575.74	23.9032	1.51695	-	n/a	-	n/a	-	n/a	-	n/a	5.71688	0.362806	0.20846	0.0132293	-	n/a
		2013-2014	2014	1499.37	30.3696	2.02549	0.3406	0.0227162	0.013	0.00086703	-	n/a	-	n/a	4.7493	0.316753	0.1464	0.00976409	-	n/a
		2014-2015	2015	1344.9	31.1141	2.31348	0.094	0.00698935	-	n/a	-	n/a	-	n/a	4.0985	0.304743	0.2748	0.0204327	-	n/a
		2015-2016	2016	1300.18	30.4459	2.34166	-	n/a	-	n/a	-	n/a	-	n/a	9.808	0.754354	0.2062	0.0158593	-	n/a
		2016-2017	2017	1058.81	27.4824	2.5956	0.0231	0.0021817	0.03	0.00283338	-	n/a	-	n/a	6.866	0.648466	0.6231	0.0588493	-	n/a
		2017-2018	2018	873.455	21.0308	2.40777	0.385	0.0440778	0.02	0.00228976	-	n/a	-	n/a	6.7166	0.768969	0.5144	0.0588926	-	n/a
Sector	Fishery	Year	Year	Total retained catch	Haemulidae		Labridae		Lethrinidae		Lethrinus miniatus		Lethrinus nebulosus		Lutjanidae		Serranidae		Plectropomus and Variola spp.
				All species	Grunter breams		Wrasses		Emperors		Redthroat emperor		Spangled emperor		Tropical snapper		Rockcods		Coral trout
					37 350000		37 384000		37 351000		37 351009		37 351008		37 346905		37 311954		37 311905
				(t)	(t)	(%)	(t)	(%)	(t)	(%)	(t)	(%)	(t)	(%)	(t)	(%)	(t)	(%)	(t)	(%)
Commercial	Trawl	1988-1989	1989	6461.08	0.055	0.00085125	1.2617	0.0195277	5.437	0.08415	4.526	0.0700502	0.04	0.000619091	3.582	0.0554396	12.963	0.200632	12.8155	0.198349
		1989-1990	1990	5831.12	-	n/a	0.76	0.0130335	12.175	0.208794	11.984	0.205518	0.096	0.00164634	1.183	0.0202877	16.302	0.279569	15.848	0.271783
		1990-1991	1991	7134.75	0.077	0.00107923	0.072	0.00100915	3.3255	0.0466099	0.87	0.0121938	2.2455	0.0314727	2.958	0.0414591	9.1893	0.128796	8.823	0.123662
		1991-1992	1992	5531.39	0.198	0.00357957	0.259	0.00468237	3.7622	0.0680155	2.1117	0.0381767	0.4575	0.00827098	3.8777	0.0701036	15.1688	0.274231	14.0708	0.254381
		1992-1993	1993	7259.66	0.1841	0.00253593	0.089	0.00122595	1.209	0.0166537	0.864	0.0119014	0.067	0.000922909	1.607	0.022136	6.5107	0.0896833	5.998	0.082621
		1993-1994	1994	6913.54	0.28	0.00405002	0.095	0.00137411	0.516	0.00746361	0.074	0.00107036	-	n/a	1.811	0.026195	3.295	0.0476601	2.833	0.0409775
		1994-1995	1995	7765.61	1.335	0.0171912	0.072	0.000927165	1.565	0.020153	0.041	0.000527969	-	n/a	1.341	0.0172684	2.0809	0.0267964	1.7459	0.0224825
		1995-1996	1996	8603.23	0.075	0.000871765	0.097	0.00112748	0.716	0.00832245	0.049	0.000569553	-	n/a	1.025	0.0119141	3.5621	0.0414042	3.192	0.0371023
		1996-1997	1997	7341.35	0.55	0.00749181	0.0373	0.000508081	1.33257	0.0181516	0.726575	0.00989703	-	n/a	2.4455	0.0333114	10.9204	0.148752	10.203	0.13898
		1997-1998	1998	7904.49	0.065	0.000822317	0.23838	0.00301575	0.66835	0.00845532	0.5421	0.00685813	-	n/a	7.70791	0.097513	3.91312	0.049505	2.9912	0.0378418
		1998-1999	1999	7940.96	-	n/a	0.024	0.00030223	1.149	0.0144693	0.115	0.00144819	-	n/a	1.10887	0.013964	0.407	0.00512532	0.227	0.0028586
		1999-2000	2000	5852.78	0.004	6.83436e-05	0.016	0.000273374	0.145	0.00247746	0.005	8.54295e-05	-	n/a	0.55	0.00939725	1.5752	0.0269137	1.4745	0.0251932
		2000-2001	2001	5872.84	-	n/a	-	n/a	-	n/a	-	n/a	-	n/a	0.031	0.000527854	0.09	0.00153248	-	n/a
		2001-2002	2002	5724.04	-	n/a	-	n/a	-	n/a	-	n/a	-	n/a	-	n/a	-	n/a	-	n/a
		2002-2003	2003	6394.55	-	n/a	-	n/a	-	n/a	-	n/a	-	n/a	-	n/a	-	n/a	-	n/a
		2003-2004	2004	6458.32	-	n/a	-	n/a	-	n/a	-	n/a	-	n/a	-	n/a	-	n/a	-	n/a
		2004-2005	2005	5313.94	-	n/a	-	n/a	-	n/a	-	n/a	-	n/a	-	n/a	-	n/a	-	n/a
		2005-2006	2006	4840.51	-	n/a	-	n/a	-	n/a	-	n/a	-	n/a	-	n/a	-	n/a	-	n/a
		2006-2007	2007	3932.79	-	n/a	-	n/a	-	n/a	-	n/a	-	n/a	-	n/a	-	n/a	-	n/a
		2007-2008	2008	3542.16	-	n/a	-	n/a	-	n/a	-	n/a	-	n/a	-	n/a	-	n/a	-	n/a
		2008-2009	2009	4332.23	-	n/a	-	n/a	-	n/a	-	n/a	-	n/a	-	n/a	-	n/a	-	n/a
		2009-2010	2010	4746.39	-	n/a	-	n/a	-	n/a	-	n/a	-	n/a	-	n/a	-	n/a	-	n/a
		2010-2011	2011	4140.57	-	n/a	-	n/a	-	n/a	-	n/a	-	n/a	-	n/a	-	n/a	-	n/a
		2011-2012	2012	3106.3	-	n/a	-	n/a	-	n/a	-	n/a	-	n/a	-	n/a	-	n/a	-	n/a
		2012-2013	2013	3920.59	-	n/a	-	n/a	-	n/a	-	n/a	-	n/a	-	n/a	-	n/a	-	n/a
		2013-2014	2014	3991.9	-	n/a	-	n/a	-	n/a	-	n/a	-	n/a	-	n/a	-	n/a	-	n/a
		2014-2015	2015	3636.03	-	n/a	-	n/a	-	n/a	-	n/a	-	n/a	-	n/a	-	n/a	-	n/a
		2015-2016	2016	3528.63	-	n/a	-	n/a	-	n/a	-	n/a	-	n/a	-	n/a	-	n/a	-	n/a
		2016-2017	2017	3727.32	-	n/a	-	n/a	-	n/a	-	n/a	-	n/a	-	n/a	-	n/a	-	n/a
		2017-2018	2018	3581.56	-	n/a	-	n/a	-	n/a	-	n/a	-	n/a	-	n/a	-	n/a	-	n/a
