# Supplementary material for: Fish predators control outbreaks of Crown-of-Thorns Starfish
Source: Nat Commun. 2021 Dec 8;12:6986. doi: 10.1038/s41467-021-26786-8 (PMC8654818; doi:10.1038/s41467-021-26786-8)
Supplement: Supplementary file 4 — Supplementary Dataset 2 [file 41467_2021_26786_MOESM4_ESM.xlsx]

## Sheet: SuppData 2
Annual retained catch	Year	Survey region	Cheilodactylidae and Haemulidae	Lethrinidae	Lethrinus miniatus	Lethrinus nebulosus	Lutjanidae and Caesonidae	Several families (Moridae, Serranidae)	Serranidae
Fishery			Morwongs & Sweetlips — unspecified	Emperor — unspecified	Redthroat emperor 37 351009	Spangled emperor 37 351008	Tropical snapper and Sea perch — unspecified	Cod & Groper — unspecified	Coral trout — unspecified 37 311905
			(n)	(n)	(n)	(n)	(n)	(n)	(n)
Recreational	1997	Far North	114000	-	-	-	164000	n/a	116000
		Northern	152000	-	-	-	142000	n/a	110000
		Mackay	80000	-	-	-	63000	n/a	27000
		Fitzroy	81000	-	-	-	49000	n/a	15000
		GBR	427000	-	-	-	418000	n/a	268000
		Qld	1437000	-	-	-	1442000	n/a	611000
	1999	Far North	129575	-	59277.9	-	287024	n/a	150414
		Northern	94028.6	-	23256.5	-	136115	n/a	60307.4
		Mackay	126745	-	19836.4	-	64611.7	n/a	46562.8
		Fitzroy	119167	-	22490.7	-	100379	n/a	24663.7
		GBR	469516	-	124862	-	588130	n/a	281948
		Qld	1722926	-	342474	-	1787959	n/a	659039
	2000	Eastern Cape York	-	-	-	-	-	n/a	-
		Cooktown	-	-	-	-	6000	n/a	-
		Cairns	-	29000	-	7000	59000	9000	78000
		Central Coast	-	4000	-	-	26000	20000	-
		Townsville	-	38000	8000	-	97000	11000	51000
		Mackay	-	58000	-	-	28000	18000	32000
		Rockhampton	-	88000	14000	-	51000	37000	43000
		GBR	8000	217000	45000	23000	270000	98000	214000
		Qld	24000	307000	48000	32000	410000	149000	217000
	2002	Far North	24026.9	-	9514.98	-	105650	n/a	110035
		Northern	42407.2	-	2617.54	-	118690	n/a	52750.6
		Mackay	228779	-	16817.4	-	90933.3	n/a	94807.8
		Fitzroy	160151	-	77961.6	-	97475.7	n/a	21188.2
		GBR	455364	-	106912	-	412749	n/a	278781
		Qld	1277365	-	310083	-	1352862	n/a	665333
	2005	Far North	30812.8	-	1378.54	11005	68362.4	n/a	30532
		Northern	76189.1	-	4712.85	3911.01	133316	n/a	53051.1
		Mackay	133751	-	7882.43	1003.59	74769.8	n/a	45532.5
		Fitzroy	126722	-	20408.9	5916.39	80576.1	n/a	15826.3
		GBR	367475	-	34383	21836	357024	n/a	144942
		Qld	1557029	-	177896	61928	1259816	n/a	392830
	2010	Eastern Cape York	-	-	-	-	-	n/a	-
		Cooktown	-	-	-	-	14000	n/a	4000
		Cairns	8000	13000	3000	5000	34000	4000	37000
		Central Coast	-	-	-	-	23000	9000	-
		Townsville	6000	18000	14000	-	23000	4000	16000
		Mackay	27000	43000	32000	-	42000	6000	25000
		Rockhampton	41000	28000	14000	-	63000	7000	16000
		GBR	83000	102000	63000	16000	202000	32000	98000
		Qld	120000	124000	65000	20000	325000	75000	105000
	2013	Eastern Cape York	-	-	-	-	-	n/a	-
		Cooktown	-	-	-	-	-	n/a	4000
		Cairns	5000	16000	8000	-	47000	6000	51000
		Central Coast	-	-	-	-	16000	5000	-
		Townsville	-	19000	10000	5000	20000	1000	23000
		Mackay	12000	35000	8000	-	20000	6000	14000
		Rockhampton	5000	15000	9000	-	38000	5000	8000
		GBR	22000	86000	36000	12000	143000	24000	100000
		Qld	30000	97000	37000	14000	212000	36000	103000
	2019/20	Eastern Cape York	-	-	-	-	3000	5,000*	-
		Cooktown	-	1000	-	-	4000	4,000*	8000
		Cairns	1,000*	28000	15000	6000	32000	4000	43000
		Central Coast	1000	4000	-	-	40000	10000	1000
		Townsville	-	19000	9000	1000	22000	2000	16000
		Mackay	-	46000	37,000*	-	41000	4000	29000
		Rockhampton	2000	47000	-	3,000*	49000	4000	-
		GBR	-	-	-	-	-	-	-
		Qld	34000	171000	89000	13000	256000	37000	135000
Annual retained catch	Year	Survey region	Cheilodactylidae and Haemulidae	Lethrinidae	Lethrinus miniatus	Lethrinus nebulosus	Lutjanidae and Caesonidae	Several families (Moridae, Serranidae)	Serranidae
Fishery			Morwongs & Sweetlips — unspecified	Emperor — unspecified	Redthroat emperor 37 351009	Spangled emperor 37 351008	Tropical snapper and Sea perch — unspecified	Cod & Groper — unspecified	Coral trout — unspecified 37 311905
			(n)	(n)	(n)	(n)	(n)	(n)	(n)
Indigenous	2000	Qld	-	9268	-	-	38200	-	7004
