# Supplementary material for: Fish predators control outbreaks of Crown-of-Thorns Starfish
Source: Nat Commun. 2021 Dec 8;12:6986. doi: 10.1038/s41467-021-26786-8 (PMC8654818; doi:10.1038/s41467-021-26786-8)
Supplement: Supplementary file 5 — Supplementary Dataset 3 [file 41467_2021_26786_MOESM5_ESM.xlsx]

## Sheet: SuppData 3
Fisheries	Year	Year	Total retained catch	Haemulidae		Labridae		Lethrinidae		Lethrinus miniatus		Lethrinus nebulosus		Lutjanidae		Pomacentridae		Serranidae		Plectropomus and Variola spp.
			All species	Grunter breams		Wrasses		Emperors		Redthroat emperor		Spangled emperor		Tropical snapper		Damsefish		Rockcods		Coral trout
				37 350000		37 384000		37 351000		37 351009		37 351008		37 346905		37 346905		37 311954		37 311905
			(n)	(n)	(%)	(n)	(%)	(n)	(%)	(n)	(%)	(n)	(%)	(n)	(%)	(n)	(%)	(n)	(%)	(n)	(%)
Marine Aquarium Fish Fishery	1988-1989	1989	-	-	n/a	-	n/a	-	n/a	-	n/a	-	n/a	-	n/a	-	n/a	-	n/a	-	n/a
	1989-1990	1990	-	-	n/a	-	n/a	-	n/a	-	n/a	-	n/a	-	n/a	-	n/a	-	n/a	-	n/a
	1990-1991	1991	-	-	n/a	-	n/a	-	n/a	-	n/a	-	n/a	-	n/a	-	n/a	-	n/a	-	n/a
	1991-1992	1992	-	-	n/a	-	n/a	-	n/a	-	n/a	-	n/a	-	n/a	-	n/a	-	n/a	-	n/a
	1992-1993	1993	-	-	n/a	-	n/a	-	n/a	-	n/a	-	n/a	-	n/a	-	n/a	-	n/a	-	n/a
	1993-1994	1994	-	-	n/a	-	n/a	-	n/a	-	n/a	-	n/a	-	n/a	-	n/a	-	n/a	-	n/a
	1994-1995	1995	73806	-	n/a	9840	13.3322	-	n/a	-	n/a	-	n/a	-	n/a	25400	34.4145	-	n/a	-	n/a
	1995-1996	1996	157664	-	n/a	20431	12.9586	-	n/a	-	n/a	-	n/a	-	n/a	49325	31.2849	-	n/a	-	n/a
	1996-1997	1997	117059	-	n/a	18073	15.4392	-	n/a	-	n/a	-	n/a	-	n/a	34309	29.3092	-	n/a	-	n/a
	1997-1998	1998	129828	-	n/a	20728	15.9657	-	n/a	-	n/a	-	n/a	-	n/a	28302	21.7996	26	0.0200265	-	n/a
	1998-1999	1999	164046	-	n/a	20890	12.7342	-	n/a	-	n/a	-	n/a	-	n/a	39586	24.131	-	n/a	-	n/a
	1999-2000	2000	146264	-	n/a	19971	13.6541	-	n/a	-	n/a	-	n/a	-	n/a	35919	24.5576	-	n/a	-	n/a
	2000-2001	2001	142567	11	0.00771567	21626	15.169	-	n/a	-	n/a	-	n/a	-	n/a	39603	27.7785	734	0.514846	-	n/a
	2001-2002	2002	127456	2	0.00156917	19770	15.5112	2	0.00156917	-	n/a	-	n/a	11	0.00863043	34493	27.0627	908	0.712403	-	n/a
	2002-2003	2003	135818	3	0.00220884	20443	15.0518	-	n/a	-	n/a	-	n/a	3	0.00220884	36879	27.1532	417	0.307029	-	n/a
	2003-2004	2004	126208	1	0.000792343	18626	14.7582	1	0.000792343	-	n/a	-	n/a	2	0.00158469	33426	26.4849	757	0.599803	1	0.000792343
	2004-2005	2005	114191	-	n/a	16852	14.7577	1	0.000875726	-	n/a	-	n/a	4	0.0035029	29023	25.4162	238	0.208423	-	n/a
	2005-2006	2006	88206	1	0.00113371	10394	11.7838	5	0.00566855	-	n/a	-	n/a	1	0.00113371	24910	28.2407	286	0.324241	2	0.00226742
	2006-2007	2007	75669	-	n/a	9495	12.5481	6	0.00792927	-	n/a	-	n/a	-	n/a	16955	22.4068	566	0.747995	-	n/a
	2007-2008	2008	80894	-	n/a	9435	11.6634	-	n/a	-	n/a	-	n/a	-	n/a	18486	22.8521	885	1.09402	-	n/a
	2008-2009	2009	79827	-	n/a	7477	9.36651	-	n/a	-	n/a	-	n/a	-	n/a	22367	28.0193	301	0.377065	-	n/a
	2009-2010	2010	83667	-	n/a	6627	7.92069	-	n/a	-	n/a	-	n/a	-	n/a	21725	25.966	578	0.690834	-	n/a
	2010-2011	2011	80838	11	0.0136075	7561	9.35327	-	n/a	-	n/a	-	n/a	-	n/a	21835	27.0108	283	0.350083	-	n/a
	2011-2012	2012	75753	-	n/a	7846	10.3573	-	n/a	-	n/a	-	n/a	-	n/a	17500	23.1014	1029	1.35836	-	n/a
	2012-2013	2013	63467	-	n/a	7115	11.2106	-	n/a	-	n/a	-	n/a	2	0.00315124	16704	26.3192	163	0.256826	-	n/a
	2013-2014	2014	52976	-	n/a	6113	11.5392	-	n/a	-	n/a	-	n/a	12	0.0226518	15469	29.2	2503	4.72478	-	n/a
	2014-2015	2015	55422	16	0.0288694	7065	12.7476	-	n/a	-	n/a	-	n/a	2	0.00360868	12733	22.9746	1125	2.02988	-	n/a
	2015-2016	2016	57215	-	n/a	6094	10.6511	-	n/a	-	n/a	-	n/a	8	0.0139823	12697	22.1917	46	0.0803985	-	n/a
	2016-2017	2017	65968	-	n/a	6793	10.2974	34	0.0515401	-	n/a	-	n/a	2	0.00303177	15802	23.954	1988	3.01358	-	n/a
	2017-2018	2018	58447	-	n/a	7943	13.5901	17	0.0290862	-	n/a	-	n/a	6	0.0102657	10981	18.788	1457	2.49286	-	n/a
