# Supplementary material for: Fish predators control outbreaks of Crown-of-Thorns Starfish
Source: Nat Commun. 2021 Dec 8;12:6986. doi: 10.1038/s41467-021-26786-8 (PMC8654818; doi:10.1038/s41467-021-26786-8)
Supplement: Supplementary file 7 — Source Data [file 41467_2021_26786_MOESM7_ESM.zip]

Archive with 4 entries (3 files):
- output/source_data/
- output/source_data/fig_1_data.xlsx
- output/source_data/fig_3_data.xlsx
- output/source_data/fig_2_data.xlsx
