# Supplementary material for: Fish predators control outbreaks of Crown-of-Thorns Starfish
Source: Nat Commun. 2021 Dec 8;12:6986. doi: 10.1038/s41467-021-26786-8 (PMC8654818; doi:10.1038/s41467-021-26786-8)
Supplement: Supplementary file 7 — Source Data [file 41467_2021_26786_MOESM7_ESM.zip › output/source_data/fig_1_data.xlsx]

## Sheet: Sheet1
Fish group	Time lag	int_open	cc	fish_open	hu_int_open	hu_cc	id_names
3	1	0.222121	-4.76046	0.0745534	0.718654	1.20924	atop(italic("Plectropomus") * " + " * italic("Variola") * " spp.", "(Coral trout)")
3	1	0.107533	-5.25188	0.217848	0.778312	2.25666	atop(italic("Plectropomus") * " + " * italic("Variola") * " spp.", "(Coral trout)")
3	1	0.125095	-5.48435	0.186213	0.7704	1.67945	atop(italic("Plectropomus") * " + " * italic("Variola") * " spp.", "(Coral trout)")
3	1	0.164808	-5.5007	0.136723	0.682058	0.690268	atop(italic("Plectropomus") * " + " * italic("Variola") * " spp.", "(Coral trout)")
3	1	0.463083	-5.85683	0.00207287	0.655206	0.20983	atop(italic("Plectropomus") * " + " * italic("Variola") * " spp.", "(Coral trout)")
3	1	0.15797	-6.96537	0.155722	0.742093	1.6155	atop(italic("Plectropomus") * " + " * italic("Variola") * " spp.", "(Coral trout)")
3	1	0.0466556	-3.32202	0.260131	0.725383	0.958882	atop(italic("Plectropomus") * " + " * italic("Variola") * " spp.", "(Coral trout)")
3	1	0.511756	-4.8697	0.0189025	0.75309	1.8108	atop(italic("Plectropomus") * " + " * italic("Variola") * " spp.", "(Coral trout)")
3	1	0.315186	-4.65688	0.0522196	0.744515	1.78247	atop(italic("Plectropomus") * " + " * italic("Variola") * " spp.", "(Coral trout)")
3	1	0.187518	-4.83508	0.118408	0.700225	0.839501	atop(italic("Plectropomus") * " + " * italic("Variola") * " spp.", "(Coral trout)")
3	1	0.301202	-5.11422	0.0291958	0.767017	1.46639	atop(italic("Plectropomus") * " + " * italic("Variola") * " spp.", "(Coral trout)")
3	1	0.0351194	-5.12763	0.342923	0.733194	1.07654	atop(italic("Plectropomus") * " + " * italic("Variola") * " spp.", "(Coral trout)")
3	1	0.0534709	-2.70677	0.225363	0.729761	1.57344	atop(italic("Plectropomus") * " + " * italic("Variola") * " spp.", "(Coral trout)")
3	1	0.0424299	-3.73506	0.29352	0.810521	2.17918	atop(italic("Plectropomus") * " + " * italic("Variola") * " spp.", "(Coral trout)")
3	1	0.0346558	-3.53026	0.336674	0.671226	0.481098	atop(italic("Plectropomus") * " + " * italic("Variola") * " spp.", "(Coral trout)")
3	1	0.032532	-4.95064	0.361346	0.798801	1.49683	atop(italic("Plectropomus") * " + " * italic("Variola") * " spp.", "(Coral trout)")
3	1	0.0254036	-4.54342	0.302537	0.796574	1.56502	atop(italic("Plectropomus") * " + " * italic("Variola") * " spp.", "(Coral trout)")
3	1	0.0550003	-4.3956	0.250611	0.779821	2.16034	atop(italic("Plectropomus") * " + " * italic("Variola") * " spp.", "(Coral trout)")
3	1	0.278232	-4.85966	0.0229608	0.719375	0.934303	atop(italic("Plectropomus") * " + " * italic("Variola") * " spp.", "(Coral trout)")
3	1	0.198498	-3.8896	0.046567	0.71188	0.485823	atop(italic("Plectropomus") * " + " * italic("Variola") * " spp.", "(Coral trout)")
3	1	0.425348	-5.71452	0.00681185	0.805077	1.9968	atop(italic("Plectropomus") * " + " * italic("Variola") * " spp.", "(Coral trout)")
3	1	0.5199	-5.1102	-0.0215917	0.765635	1.37759	atop(italic("Plectropomus") * " + " * italic("Variola") * " spp.", "(Coral trout)")
3	1	0.189825	-3.22425	0.0940229	0.771151	2.16563	atop(italic("Plectropomus") * " + " * italic("Variola") * " spp.", "(Coral trout)")
3	1	0.372891	-5.82944	0.0518971	0.779237	1.94593	atop(italic("Plectropomus") * " + " * italic("Variola") * " spp.", "(Coral trout)")
3	1	0.167197	-5.92827	0.173483	0.774125	1.33172	atop(italic("Plectropomus") * " + " * italic("Variola") * " spp.", "(Coral trout)")
3	1	0.181101	-3.68584	0.113444	0.769659	2.37331	atop(italic("Plectropomus") * " + " * italic("Variola") * " spp.", "(Coral trout)")
3	1	0.59495	-5.38749	-0.0447359	0.726577	0.571475	atop(italic("Plectropomus") * " + " * italic("Variola") * " spp.", "(Coral trout)")
3	1	0.158468	-4.55548	0.0857965	0.822018	3.05924	atop(italic("Plectropomus") * " + " * italic("Variola") * " spp.", "(Coral trout)")
3	1	0.403562	-5.44373	-0.00771903	0.759176	1.69723	atop(italic("Plectropomus") * " + " * italic("Variola") * " spp.", "(Coral trout)")
3	1	0.396268	-7.78128	0.0715291	0.698457	0.0788167	atop(italic("Plectropomus") * " + " * italic("Variola") * " spp.", "(Coral trout)")
3	1	0.256705	-4.79843	0.0825894	0.626678	-0.364358	atop(italic("Plectropomus") * " + " * italic("Variola") * " spp.", "(Coral trout)")
3	1	0.180482	-7.06542	0.189105	0.663748	-0.12369	atop(italic("Plectropomus") * " + " * italic("Variola") * " spp.", "(Coral trout)")
3	1	0.369907	-5.60912	0.090068	0.816329	2.69234	atop(italic("Plectropomus") * " + " * italic("Variola") * " spp.", "(Coral trout)")
3	1	0.126406	-5.20772	0.262513	0.855902	3.72708	atop(italic("Plectropomus") * " + " * italic("Variola") * " spp.", "(Coral trout)")
3	1	0.346287	-5.82494	0.0166013	0.670501	-0.340121	atop(italic("Plectropomus") * " + " * italic("Variola") * " spp.", "(Coral trout)")
3	1	0.750687	-5.62193	-0.0232897	0.69038	0.545841	atop(italic("Plectropomus") * " + " * italic("Variola") * " spp.", "(Coral trout)")
3	1	0.593465	-6.42916	0.0331903	0.769874	1.67307	atop(italic("Plectropomus") * " + " * italic("Variola") * " spp.", "(Coral trout)")
3	1	0.19778	-4.63652	0.130858	0.713968	1.36204	atop(italic("Plectropomus") * " + " * italic("Variola") * " spp.", "(Coral trout)")
3	1	0.568352	-4.33772	-0.0162207	0.801806	2.2081	atop(italic("Plectropomus") * " + " * italic("Variola") * " spp.", "(Coral trout)")
3	1	0.56583	-5.01913	-0.028955	0.778661	1.91859	atop(italic("Plectropomus") * " + " * italic("Variola") * " spp.", "(Coral trout)")
3	1	0.0549301	-4.1105	0.291553	0.787661	2.01405	atop(italic("Plectropomus") * " + " * italic("Variola") * " spp.", "(Coral trout)")
3	1	0.0858923	-3.72936	0.194967	0.769635	2.07088	atop(italic("Plectropomus") * " + " * italic("Variola") * " spp.", "(Coral trout)")
3	1	0.132787	-5.48892	0.201926	0.797114	2.35041	atop(italic("Plectropomus") * " + " * italic("Variola") * " spp.", "(Coral trout)")
3	1	0.236271	-5.80207	0.11107	0.714451	1.02412	atop(italic("Plectropomus") * " + " * italic("Variola") * " spp.", "(Coral trout)")
3	1	0.132782	-0.165435	0.0326193	0.770128	1.77935	atop(italic("Plectropomus") * " + " * italic("Variola") * " spp.", "(Coral trout)")
3	1	0.158475	-0.692994	0.0539942	0.757463	1.76401	atop(italic("Plectropomus") * " + " * italic("Variola") * " spp.", "(Coral trout)")
3	1	0.186638	-6.05013	0.153934	0.752303	1.47158	atop(italic("Plectropomus") * " + " * italic("Variola") * " spp.", "(Coral trout)")
3	1	0.0463118	-3.01515	0.280352	0.801001	2.74694	atop(italic("Plectropomus") * " + " * italic("Variola") * " spp.", "(Coral trout)")
3	1	0.225561	-4.21083	0.0322489	0.782495	2.07145	atop(italic("Plectropomus") * " + " * italic("Variola") * " spp.", "(Coral trout)")
3	1	0.489357	-4.8694	-0.0467405	0.768235	2.14884	atop(italic("Plectropomus") * " + " * italic("Variola") * " spp.", "(Coral trout)")
3	1	0.142354	-2.94183	0.069828	0.806452	2.97075	atop(italic("Plectropomus") * " + " * italic("Variola") * " spp.", "(Coral trout)")
3	1	0.289882	-4.97455	0.0433268	0.784922	2.21737	atop(italic("Plectropomus") * " + " * italic("Variola") * " spp.", "(Coral trout)")
3	1	0.177874	-6.14513	0.153483	0.769131	1.7695	atop(italic("Plectropomus") * " + " * italic("Variola") * " spp.", "(Coral trout)")
3	1	0.288908	-5.00669	0.102601	0.738892	1.72443	atop(italic("Plectropomus") * " + " * italic("Variola") * " spp.", "(Coral trout)")
3	1	0.431104	-5.43162	0.0691699	0.775993	1.92063	atop(italic("Plectropomus") * " + " * italic("Variola") * " spp.", "(Coral trout)")
3	1	0.461276	-3.49019	-0.026628	0.770444	2.05152	atop(italic("Plectropomus") * " + " * italic("Variola") * " spp.", "(Coral trout)")
3	1	0.510317	-5.39846	0.0113556	0.763284	1.66563	atop(italic("Plectropomus") * " + " * italic("Variola") * " spp.", "(Coral trout)")
3	1	0.259219	-4.50102	0.0701867	0.698755	0.543231	atop(italic("Plectropomus") * " + " * italic("Variola") * " spp.", "(Coral trout)")
3	1	0.350276	-4.38603	0.00853407	0.70197	0.492014	atop(italic("Plectropomus") * " + " * italic("Variola") * " spp.", "(Coral trout)")
3	1	0.356269	-4.67637	0.0950251	0.794136	2.01523	atop(italic("Plectropomus") * " + " * italic("Variola") * " spp.", "(Coral trout)")
3	1	0.419029	-5.18986	0.0234769	0.690251	0.604367	atop(italic("Plectropomus") * " + " * italic("Variola") * " spp.", "(Coral trout)")
3	1	0.0493694	-4.61232	0.389108	0.768834	1.26534	atop(italic("Plectropomus") * " + " * italic("Variola") * " spp.", "(Coral trout)")
3	1	0.303919	-5.67382	0.121828	0.76833	2.07023	atop(italic("Plectropomus") * " + " * italic("Variola") * " spp.", "(Coral trout)")
3	1	0.238534	-4.65947	0.0799353	0.732639	1.11731	atop(italic("Plectropomus") * " + " * italic("Variola") * " spp.", "(Coral trout)")
3	1	0.401947	-4.46478	0.0158311	0.731611	1.45261	atop(italic("Plectropomus") * " + " * italic("Variola") * " spp.", "(Coral trout)")
3	1	0.396669	-4.49949	0.0369202	0.631409	0.138435	atop(italic("Plectropomus") * " + " * italic("Variola") * " spp.", "(Coral trout)")
3	1	0.24372	-3.26506	0.0734748	0.800859	1.56264	atop(italic("Plectropomus") * " + " * italic("Variola") * " spp.", "(Coral trout)")
3	1	0.137226	-4.42965	0.185886	0.788878	1.72336	atop(italic("Plectropomus") * " + " * italic("Variola") * " spp.", "(Coral trout)")
3	1	1.52052	-6.33458	-0.0890439	0.762434	1.83281	atop(italic("Plectropomus") * " + " * italic("Variola") * " spp.", "(Coral trout)")
3	1	0.391271	-5.11434	0.0631974	0.719119	1.25454	atop(italic("Plectropomus") * " + " * italic("Variola") * " spp.", "(Coral trout)")
3	1	1.01464	-6.54969	-0.0227762	0.705142	0.94954	atop(italic("Plectropomus") * " + " * italic("Variola") * " spp.", "(Coral trout)")
3	1	0.695997	-4.94136	-0.0330442	0.763693	1.47932	atop(italic("Plectropomus") * " + " * italic("Variola") * " spp.", "(Coral trout)")
3	1	0.459444	-5.64572	0.0120549	0.749407	1.54668	atop(italic("Plectropomus") * " + " * italic("Variola") * " spp.", "(Coral trout)")
3	1	0.592274	-5.05022	-0.0312374	0.772976	1.81669	atop(italic("Plectropomus") * " + " * italic("Variola") * " spp.", "(Coral trout)")
3	1	0.186094	-3.9091	0.12436	0.789737	2.11913	atop(italic("Plectropomus") * " + " * italic("Variola") * " spp.", "(Coral trout)")
3	1	0.115772	-4.72492	0.225422	0.737735	1.30668	atop(italic("Plectropomus") * " + " * italic("Variola") * " spp.", "(Coral trout)")
3	1	0.280348	-5.95908	0.15528	0.743393	1.44533	atop(italic("Plectropomus") * " + " * italic("Variola") * " spp.", "(Coral trout)")
3	1	0.117108	-6.89909	0.289164	0.780543	1.79942	atop(italic("Plectropomus") * " + " * italic("Variola") * " spp.", "(Coral trout)")
3	1	0.250682	-6.65612	0.198337	0.752727	1.71428	atop(italic("Plectropomus") * " + " * italic("Variola") * " spp.", "(Coral trout)")
3	1	0.187969	-3.81418	0.138676	0.744123	1.02922	atop(italic("Plectropomus") * " + " * italic("Variola") * " spp.", "(Coral trout)")
3	1	0.201772	-4.38145	0.169214	0.736347	0.864212	atop(italic("Plectropomus") * " + " * italic("Variola") * " spp.", "(Coral trout)")
3	1	0.364907	-6.74925	0.154255	0.78838	2.44789	atop(italic("Plectropomus") * " + " * italic("Variola") * " spp.", "(Coral trout)")
3	1	0.475779	-2.66516	-0.00637807	0.863319	3.22555	atop(italic("Plectropomus") * " + " * italic("Variola") * " spp.", "(Coral trout)")
3	1	0.646834	-5.84155	0.0223944	0.628481	0.604004	atop(italic("Plectropomus") * " + " * italic("Variola") * " spp.", "(Coral trout)")
3	1	0.568476	-6.0728	-0.0118949	0.803897	2.56693	atop(italic("Plectropomus") * " + " * italic("Variola") * " spp.", "(Coral trout)")
3	1	0.327322	-4.84626	0.0777838	0.743102	0.869626	atop(italic("Plectropomus") * " + " * italic("Variola") * " spp.", "(Coral trout)")
3	1	0.232083	-5.44213	0.154398	0.807789	2.68301	atop(italic("Plectropomus") * " + " * italic("Variola") * " spp.", "(Coral trout)")
3	1	0.280189	-5.09572	0.155327	0.733889	1.15415	atop(italic("Plectropomus") * " + " * italic("Variola") * " spp.", "(Coral trout)")
3	1	0.489831	-4.74096	0.00098898	0.772141	1.28789	atop(italic("Plectropomus") * " + " * italic("Variola") * " spp.", "(Coral trout)")
3	1	1.38727	-6.15626	-0.0686512	0.732108	0.414724	atop(italic("Plectropomus") * " + " * italic("Variola") * " spp.", "(Coral trout)")
3	1	0.298539	-5.16921	0.12777	0.754282	2.05685	atop(italic("Plectropomus") * " + " * italic("Variola") * " spp.", "(Coral trout)")
3	1	0.609826	-4.06926	-0.0280439	0.736587	1.29452	atop(italic("Plectropomus") * " + " * italic("Variola") * " spp.", "(Coral trout)")
3	1	0.1779	-5.26308	0.154721	0.740078	1.30197	atop(italic("Plectropomus") * " + " * italic("Variola") * " spp.", "(Coral trout)")
3	1	0.253772	-4.33343	0.0951637	0.74023	1.21391	atop(italic("Plectropomus") * " + " * italic("Variola") * " spp.", "(Coral trout)")
3	1	0.394342	-6.48	0.083764	0.807819	2.66936	atop(italic("Plectropomus") * " + " * italic("Variola") * " spp.", "(Coral trout)")
3	1	0.20586	-3.34068	0.030299	0.762003	1.94687	atop(italic("Plectropomus") * " + " * italic("Variola") * " spp.", "(Coral trout)")
3	1	0.105508	-5.97338	0.186249	0.721297	1.27953	atop(italic("Plectropomus") * " + " * italic("Variola") * " spp.", "(Coral trout)")
3	1	0.0931401	-3.67692	0.110281	0.736263	0.743633	atop(italic("Plectropomus") * " + " * italic("Variola") * " spp.", "(Coral trout)")
3	1	0.131688	-4.90809	0.185002	0.750552	1.88922	atop(italic("Plectropomus") * " + " * italic("Variola") * " spp.", "(Coral trout)")
3	1	0.244767	-3.48933	0.007424	0.757572	1.49653	atop(italic("Plectropomus") * " + " * italic("Variola") * " spp.", "(Coral trout)")
3	1	0.40167	-3.79961	0.012305	0.770013	1.81919	atop(italic("Plectropomus") * " + " * italic("Variola") * " spp.", "(Coral trout)")
3	1	0.164865	-5.1035	0.11939	0.718298	1.23731	atop(italic("Plectropomus") * " + " * italic("Variola") * " spp.", "(Coral trout)")
3	1	0.219227	-4.67593	0.0997265	0.733936	0.936288	atop(italic("Plectropomus") * " + " * italic("Variola") * " spp.", "(Coral trout)")
3	1	0.652051	-6.48048	0.0154932	0.750336	1.34711	atop(italic("Plectropomus") * " + " * italic("Variola") * " spp.", "(Coral trout)")
3	1	0.12968	-5.49345	0.182832	0.752182	1.58763	atop(italic("Plectropomus") * " + " * italic("Variola") * " spp.", "(Coral trout)")
3	1	0.159553	-5.31432	0.193509	0.777443	1.94682	atop(italic("Plectropomus") * " + " * italic("Variola") * " spp.", "(Coral trout)")
3	1	0.300137	-6.40665	0.142967	0.787321	2.49108	atop(italic("Plectropomus") * " + " * italic("Variola") * " spp.", "(Coral trout)")
3	1	0.207672	-5.27847	0.18087	0.762359	1.38357	atop(italic("Plectropomus") * " + " * italic("Variola") * " spp.", "(Coral trout)")
3	1	0.20845	-4.00705	0.12733	0.698282	0.46895	atop(italic("Plectropomus") * " + " * italic("Variola") * " spp.", "(Coral trout)")
3	1	0.332902	-4.55802	0.0820959	0.684005	0.335425	atop(italic("Plectropomus") * " + " * italic("Variola") * " spp.", "(Coral trout)")
3	1	0.588749	-5.66361	0.0557367	0.752891	1.6311	atop(italic("Plectropomus") * " + " * italic("Variola") * " spp.", "(Coral trout)")
3	1	0.509966	-5.74526	0.0154752	0.711711	0.809961	atop(italic("Plectropomus") * " + " * italic("Variola") * " spp.", "(Coral trout)")
3	1	0.0775582	-3.62881	0.21594	0.723057	1.02706	atop(italic("Plectropomus") * " + " * italic("Variola") * " spp.", "(Coral trout)")
3	1	0.718448	-6.53197	-0.0354247	0.801703	2.4553	atop(italic("Plectropomus") * " + " * italic("Variola") * " spp.", "(Coral trout)")
3	1	0.615243	-5.41447	0.0354453	0.770304	2.03148	atop(italic("Plectropomus") * " + " * italic("Variola") * " spp.", "(Coral trout)")
3	1	0.119426	-3.9448	0.268488	0.795483	2.50418	atop(italic("Plectropomus") * " + " * italic("Variola") * " spp.", "(Coral trout)")
3	1	0.521447	-5.88955	0.0201664	0.748196	1.99309	atop(italic("Plectropomus") * " + " * italic("Variola") * " spp.", "(Coral trout)")
3	1	0.0779233	-4.6519	0.279691	0.733406	0.966736	atop(italic("Plectropomus") * " + " * italic("Variola") * " spp.", "(Coral trout)")
3	1	0.246938	-3.55674	0.071049	0.722707	0.960924	atop(italic("Plectropomus") * " + " * italic("Variola") * " spp.", "(Coral trout)")
3	1	0.25079	-5.23383	0.143028	0.804654	2.29463	atop(italic("Plectropomus") * " + " * italic("Variola") * " spp.", "(Coral trout)")
3	1	0.135124	-3.2901	0.211233	0.764792	1.91642	atop(italic("Plectropomus") * " + " * italic("Variola") * " spp.", "(Coral trout)")
3	1	0.267163	-6.8303	0.104269	0.728891	1.17764	atop(italic("Plectropomus") * " + " * italic("Variola") * " spp.", "(Coral trout)")
3	1	0.0997365	-3.91269	0.187272	0.751145	1.37277	atop(italic("Plectropomus") * " + " * italic("Variola") * " spp.", "(Coral trout)")
3	1	0.206673	-5.98424	0.146705	0.687792	0.295418	atop(italic("Plectropomus") * " + " * italic("Variola") * " spp.", "(Coral trout)")
3	1	0.339985	-5.99974	0.0331352	0.740293	0.76236	atop(italic("Plectropomus") * " + " * italic("Variola") * " spp.", "(Coral trout)")
3	1	0.205454	-4.85591	0.0945692	0.713126	1.04134	atop(italic("Plectropomus") * " + " * italic("Variola") * " spp.", "(Coral trout)")
3	1	0.0773703	-5.19398	0.276164	0.71425	1.1388	atop(italic("Plectropomus") * " + " * italic("Variola") * " spp.", "(Coral trout)")
3	1	0.0726244	-3.90356	0.276056	0.616984	0.0710922	atop(italic("Plectropomus") * " + " * italic("Variola") * " spp.", "(Coral trout)")
3	1	1.57494	-7.64746	-0.0604622	0.805155	2.24021	atop(italic("Plectropomus") * " + " * italic("Variola") * " spp.", "(Coral trout)")
3	1	1.02466	-6.20389	-0.0340087	0.749519	1.88252	atop(italic("Plectropomus") * " + " * italic("Variola") * " spp.", "(Coral trout)")
3	1	0.512848	-6.91962	0.066767	0.699186	0.801078	atop(italic("Plectropomus") * " + " * italic("Variola") * " spp.", "(Coral trout)")
3	1	0.223588	-6.41472	0.155958	0.713759	0.994038	atop(italic("Plectropomus") * " + " * italic("Variola") * " spp.", "(Coral trout)")
3	1	0.18653	-4.25284	0.131766	0.772822	2.26609	atop(italic("Plectropomus") * " + " * italic("Variola") * " spp.", "(Coral trout)")
3	1	0.181653	-3.67718	0.146874	0.800914	2.16349	atop(italic("Plectropomus") * " + " * italic("Variola") * " spp.", "(Coral trout)")
3	1	0.240425	-5.53563	0.174436	0.729585	1.15045	atop(italic("Plectropomus") * " + " * italic("Variola") * " spp.", "(Coral trout)")
3	1	0.324274	-4.87286	0.0580975	0.814405	2.79768	atop(italic("Plectropomus") * " + " * italic("Variola") * " spp.", "(Coral trout)")
3	1	0.244227	-5.81661	0.0947128	0.682242	0.321242	atop(italic("Plectropomus") * " + " * italic("Variola") * " spp.", "(Coral trout)")
3	1	0.247421	-4.80787	0.0533928	0.720939	0.993096	atop(italic("Plectropomus") * " + " * italic("Variola") * " spp.", "(Coral trout)")
3	1	0.871802	-7.29122	-0.0202954	0.738143	1.17649	atop(italic("Plectropomus") * " + " * italic("Variola") * " spp.", "(Coral trout)")
3	1	0.153167	-4.55833	0.125091	0.743226	1.40322	atop(italic("Plectropomus") * " + " * italic("Variola") * " spp.", "(Coral trout)")
3	1	0.146829	-4.34072	0.128879	0.744218	1.37554	atop(italic("Plectropomus") * " + " * italic("Variola") * " spp.", "(Coral trout)")
3	1	0.112907	-5.26515	0.196348	0.717285	1.1996	atop(italic("Plectropomus") * " + " * italic("Variola") * " spp.", "(Coral trout)")
3	1	0.241591	-3.51221	0.0296862	0.681684	0.0403468	atop(italic("Plectropomus") * " + " * italic("Variola") * " spp.", "(Coral trout)")
3	1	0.261529	-4.68211	0.0933677	0.767653	1.64346	atop(italic("Plectropomus") * " + " * italic("Variola") * " spp.", "(Coral trout)")
3	1	0.376217	-5.28535	0.0455859	0.721285	1.01829	atop(italic("Plectropomus") * " + " * italic("Variola") * " spp.", "(Coral trout)")
3	1	0.123142	-3.69124	0.206665	0.761251	1.42903	atop(italic("Plectropomus") * " + " * italic("Variola") * " spp.", "(Coral trout)")
3	1	0.141648	-3.90864	0.240937	0.74163	1.40278	atop(italic("Plectropomus") * " + " * italic("Variola") * " spp.", "(Coral trout)")
3	1	0.437188	-5.70478	0.117408	0.699512	0.917677	atop(italic("Plectropomus") * " + " * italic("Variola") * " spp.", "(Coral trout)")
3	1	0.252414	-6.19931	0.193902	0.756594	1.37068	atop(italic("Plectropomus") * " + " * italic("Variola") * " spp.", "(Coral trout)")
3	1	0.832878	-5.55766	-0.0859633	0.718377	0.903832	atop(italic("Plectropomus") * " + " * italic("Variola") * " spp.", "(Coral trout)")
3	1	0.70504	-5.83607	-0.0459589	0.782202	1.74654	atop(italic("Plectropomus") * " + " * italic("Variola") * " spp.", "(Coral trout)")
3	1	0.162753	-3.63473	0.0541504	0.790524	2.26422	atop(italic("Plectropomus") * " + " * italic("Variola") * " spp.", "(Coral trout)")
3	1	0.392224	-4.62194	0.00432956	0.734258	1.24208	atop(italic("Plectropomus") * " + " * italic("Variola") * " spp.", "(Coral trout)")
3	1	0.306933	-5.01707	0.0456289	0.767933	1.42791	atop(italic("Plectropomus") * " + " * italic("Variola") * " spp.", "(Coral trout)")
3	1	0.592603	-4.39068	-0.0886153	0.804688	1.93862	atop(italic("Plectropomus") * " + " * italic("Variola") * " spp.", "(Coral trout)")
3	1	0.566316	-4.77438	-0.0597447	0.682956	0.627886	atop(italic("Plectropomus") * " + " * italic("Variola") * " spp.", "(Coral trout)")
3	1	0.187073	-5.10848	0.142352	0.744237	1.72729	atop(italic("Plectropomus") * " + " * italic("Variola") * " spp.", "(Coral trout)")
3	1	0.135511	-1.90285	0.0722043	0.763452	1.37141	atop(italic("Plectropomus") * " + " * italic("Variola") * " spp.", "(Coral trout)")
3	1	0.344936	-6.77882	0.0954023	0.725962	1.35789	atop(italic("Plectropomus") * " + " * italic("Variola") * " spp.", "(Coral trout)")
3	1	0.259087	-5.24928	0.146254	0.756774	1.61458	atop(italic("Plectropomus") * " + " * italic("Variola") * " spp.", "(Coral trout)")
3	1	0.67369	-6.86178	0.0198251	0.669395	-0.0519361	atop(italic("Plectropomus") * " + " * italic("Variola") * " spp.", "(Coral trout)")
3	1	0.669418	-6.03006	-0.0143005	0.714095	0.89584	atop(italic("Plectropomus") * " + " * italic("Variola") * " spp.", "(Coral trout)")
3	1	0.499757	-5.25128	0.0287898	0.758596	1.43929	atop(italic("Plectropomus") * " + " * italic("Variola") * " spp.", "(Coral trout)")
3	1	0.27157	-7.35904	0.170406	0.668511	-0.00391064	atop(italic("Plectropomus") * " + " * italic("Variola") * " spp.", "(Coral trout)")
3	1	0.38405	-4.79965	0.00649049	0.76602	1.81657	atop(italic("Plectropomus") * " + " * italic("Variola") * " spp.", "(Coral trout)")
3	1	0.552742	-5.53795	0.0579578	0.709619	0.711328	atop(italic("Plectropomus") * " + " * italic("Variola") * " spp.", "(Coral trout)")
3	1	0.627946	-6.13944	0.0229568	0.838418	3.06001	atop(italic("Plectropomus") * " + " * italic("Variola") * " spp.", "(Coral trout)")
3	1	0.218917	-5.90774	0.143145	0.749308	1.45537	atop(italic("Plectropomus") * " + " * italic("Variola") * " spp.", "(Coral trout)")
3	1	1.01856	-6.60998	-0.0391322	0.767149	1.84213	atop(italic("Plectropomus") * " + " * italic("Variola") * " spp.", "(Coral trout)")
3	1	1.26905	-4.08793	-0.101203	0.726441	1.34297	atop(italic("Plectropomus") * " + " * italic("Variola") * " spp.", "(Coral trout)")
3	1	0.195063	-6.30467	0.144313	0.752179	1.38801	atop(italic("Plectropomus") * " + " * italic("Variola") * " spp.", "(Coral trout)")
3	1	1.39804	-4.9255	-0.194252	0.745164	1.20242	atop(italic("Plectropomus") * " + " * italic("Variola") * " spp.", "(Coral trout)")
3	1	0.253733	-4.52962	0.0651793	0.704164	0.89051	atop(italic("Plectropomus") * " + " * italic("Variola") * " spp.", "(Coral trout)")
3	1	1.17039	-5.44344	-0.0850001	0.760296	1.51073	atop(italic("Plectropomus") * " + " * italic("Variola") * " spp.", "(Coral trout)")
3	1	0.239724	-6.68161	0.203036	0.705597	1.2816	atop(italic("Plectropomus") * " + " * italic("Variola") * " spp.", "(Coral trout)")
3	1	0.250656	-5.77919	0.141945	0.73045	1.69331	atop(italic("Plectropomus") * " + " * italic("Variola") * " spp.", "(Coral trout)")
3	1	0.134629	-5.72831	0.228373	0.786287	1.42466	atop(italic("Plectropomus") * " + " * italic("Variola") * " spp.", "(Coral trout)")
3	1	0.837093	-6.02588	0.0489051	0.776125	1.77429	atop(italic("Plectropomus") * " + " * italic("Variola") * " spp.", "(Coral trout)")
3	1	0.784775	-4.36994	-0.0582736	0.762015	0.862837	atop(italic("Plectropomus") * " + " * italic("Variola") * " spp.", "(Coral trout)")
3	1	0.616458	-7.38702	0.0515745	0.737092	0.514958	atop(italic("Plectropomus") * " + " * italic("Variola") * " spp.", "(Coral trout)")
3	1	0.620515	-4.99291	-0.0476511	0.7779	1.21719	atop(italic("Plectropomus") * " + " * italic("Variola") * " spp.", "(Coral trout)")
3	1	0.240182	-4.57294	0.125883	0.79079	1.50861	atop(italic("Plectropomus") * " + " * italic("Variola") * " spp.", "(Coral trout)")
3	1	0.282844	-6.70529	0.0880935	0.725457	1.58232	atop(italic("Plectropomus") * " + " * italic("Variola") * " spp.", "(Coral trout)")
3	1	0.308655	-4.55446	0.0271145	0.716098	0.462857	atop(italic("Plectropomus") * " + " * italic("Variola") * " spp.", "(Coral trout)")
3	1	0.753833	-7.79511	0.0397585	0.766423	1.36191	atop(italic("Plectropomus") * " + " * italic("Variola") * " spp.", "(Coral trout)")
3	1	0.577048	-5.23613	-0.0227917	0.698791	0.564462	atop(italic("Plectropomus") * " + " * italic("Variola") * " spp.", "(Coral trout)")
3	1	0.176053	-4.56517	0.0881865	0.743598	1.01487	atop(italic("Plectropomus") * " + " * italic("Variola") * " spp.", "(Coral trout)")
3	1	0.172537	-5.05649	0.108554	0.80579	2.36204	atop(italic("Plectropomus") * " + " * italic("Variola") * " spp.", "(Coral trout)")
3	1	0.43747	-3.82536	-0.031849	0.738651	1.51617	atop(italic("Plectropomus") * " + " * italic("Variola") * " spp.", "(Coral trout)")
3	1	0.283881	-3.28049	0.00930801	0.800709	2.37475	atop(italic("Plectropomus") * " + " * italic("Variola") * " spp.", "(Coral trout)")
3	1	0.237375	-5.4216	0.0563981	0.746134	1.4228	atop(italic("Plectropomus") * " + " * italic("Variola") * " spp.", "(Coral trout)")
3	1	0.140924	-6.01216	0.162589	0.723365	1.01689	atop(italic("Plectropomus") * " + " * italic("Variola") * " spp.", "(Coral trout)")
3	1	0.648246	-4.6799	-0.00332774	0.751681	1.35123	atop(italic("Plectropomus") * " + " * italic("Variola") * " spp.", "(Coral trout)")
3	1	0.126476	-3.45713	0.143603	0.738166	1.37918	atop(italic("Plectropomus") * " + " * italic("Variola") * " spp.", "(Coral trout)")
3	1	0.600962	-5.6752	-0.0380619	0.790413	1.89602	atop(italic("Plectropomus") * " + " * italic("Variola") * " spp.", "(Coral trout)")
3	1	1.18632	-6.79923	-0.0929837	0.795822	1.84613	atop(italic("Plectropomus") * " + " * italic("Variola") * " spp.", "(Coral trout)")
3	1	0.18563	-4.00656	0.100053	0.811842	2.48713	atop(italic("Plectropomus") * " + " * italic("Variola") * " spp.", "(Coral trout)")
3	1	0.596602	-5.20322	-0.00650457	0.661548	-0.282305	atop(italic("Plectropomus") * " + " * italic("Variola") * " spp.", "(Coral trout)")
3	1	0.20647	-4.37502	0.0979006	0.682122	0.0190785	atop(italic("Plectropomus") * " + " * italic("Variola") * " spp.", "(Coral trout)")
3	1	0.320206	-4.3091	0.0897464	0.728312	0.761128	atop(italic("Plectropomus") * " + " * italic("Variola") * " spp.", "(Coral trout)")
3	1	0.715417	-7.60244	0.0446373	0.778899	1.77298	atop(italic("Plectropomus") * " + " * italic("Variola") * " spp.", "(Coral trout)")
3	1	0.0993641	-4.42811	0.272372	0.772674	1.58341	atop(italic("Plectropomus") * " + " * italic("Variola") * " spp.", "(Coral trout)")
3	1	0.167652	-3.68275	0.169706	0.76047	1.31719	atop(italic("Plectropomus") * " + " * italic("Variola") * " spp.", "(Coral trout)")
3	1	0.213458	-6.86458	0.253963	0.795928	1.94099	atop(italic("Plectropomus") * " + " * italic("Variola") * " spp.", "(Coral trout)")
3	1	0.163768	-5.87959	0.192554	0.790414	1.58137	atop(italic("Plectropomus") * " + " * italic("Variola") * " spp.", "(Coral trout)")
3	1	0.22362	-6.42304	0.150268	0.680087	0.783005	atop(italic("Plectropomus") * " + " * italic("Variola") * " spp.", "(Coral trout)")
3	1	0.183787	-4.45243	0.10987	0.701447	0.584968	atop(italic("Plectropomus") * " + " * italic("Variola") * " spp.", "(Coral trout)")
3	1	0.302581	-3.98226	0.0469553	0.772715	1.77866	atop(italic("Plectropomus") * " + " * italic("Variola") * " spp.", "(Coral trout)")
3	1	0.38978	-6.08237	0.0111602	0.717023	1.06239	atop(italic("Plectropomus") * " + " * italic("Variola") * " spp.", "(Coral trout)")
3	1	0.34524	-5.79041	0.0167787	0.761891	1.46984	atop(italic("Plectropomus") * " + " * italic("Variola") * " spp.", "(Coral trout)")
3	1	0.448177	-7.25042	0.0501022	0.77917	2.31657	atop(italic("Plectropomus") * " + " * italic("Variola") * " spp.", "(Coral trout)")
3	1	0.400317	-5.86652	0.0564288	0.739248	1.24099	atop(italic("Plectropomus") * " + " * italic("Variola") * " spp.", "(Coral trout)")
3	1	0.549516	-3.74475	-0.0533285	0.787256	2.04407	atop(italic("Plectropomus") * " + " * italic("Variola") * " spp.", "(Coral trout)")
3	1	0.358695	-4.85254	0.0381674	0.75545	1.77812	atop(italic("Plectropomus") * " + " * italic("Variola") * " spp.", "(Coral trout)")
3	1	0.464388	-4.52321	-0.015084	0.724845	0.834338	atop(italic("Plectropomus") * " + " * italic("Variola") * " spp.", "(Coral trout)")
3	1	0.741533	-4.72501	-0.0315012	0.722236	1.09199	atop(italic("Plectropomus") * " + " * italic("Variola") * " spp.", "(Coral trout)")
3	1	0.443331	-4.84963	0.0447853	0.778489	1.8101	atop(italic("Plectropomus") * " + " * italic("Variola") * " spp.", "(Coral trout)")
3	1	0.0928611	-7.32148	0.354298	0.665487	0.531272	atop(italic("Plectropomus") * " + " * italic("Variola") * " spp.", "(Coral trout)")
3	1	0.118514	-5.55621	0.225446	0.739336	1.07718	atop(italic("Plectropomus") * " + " * italic("Variola") * " spp.", "(Coral trout)")
3	1	0.173322	-4.42924	0.158941	0.729557	1.2205	atop(italic("Plectropomus") * " + " * italic("Variola") * " spp.", "(Coral trout)")
3	1	0.302509	-4.45208	0.0472196	0.677447	0.264079	atop(italic("Plectropomus") * " + " * italic("Variola") * " spp.", "(Coral trout)")
3	1	0.126416	-6.12558	0.239321	0.725348	1.04742	atop(italic("Plectropomus") * " + " * italic("Variola") * " spp.", "(Coral trout)")
3	1	0.365576	-3.47437	-0.00149512	0.780017	1.94318	atop(italic("Plectropomus") * " + " * italic("Variola") * " spp.", "(Coral trout)")
3	1	4.16725	-7.98078	-0.157156	0.634032	-0.174916	atop(italic("Plectropomus") * " + " * italic("Variola") * " spp.", "(Coral trout)")
3	1	0.707286	-4.17521	-0.0462524	0.80373	2.28419	atop(italic("Plectropomus") * " + " * italic("Variola") * " spp.", "(Coral trout)")
3	1	0.14779	-5.50778	0.182977	0.672871	0.409857	atop(italic("Plectropomus") * " + " * italic("Variola") * " spp.", "(Coral trout)")
3	1	0.138085	-5.7203	0.223483	0.809273	2.13004	atop(italic("Plectropomus") * " + " * italic("Variola") * " spp.", "(Coral trout)")
3	1	0.181204	-4.50076	0.157836	0.783834	2.28833	atop(italic("Plectropomus") * " + " * italic("Variola") * " spp.", "(Coral trout)")
3	1	0.524639	-6.38181	0.015345	0.738761	1.32212	atop(italic("Plectropomus") * " + " * italic("Variola") * " spp.", "(Coral trout)")
3	1	0.464767	-5.17665	0.0199719	0.70503	0.560519	atop(italic("Plectropomus") * " + " * italic("Variola") * " spp.", "(Coral trout)")
3	1	0.136352	-4.39601	0.167904	0.848739	3.70296	atop(italic("Plectropomus") * " + " * italic("Variola") * " spp.", "(Coral trout)")
3	1	0.306197	-4.67784	0.0839277	0.63606	-0.403497	atop(italic("Plectropomus") * " + " * italic("Variola") * " spp.", "(Coral trout)")
3	1	0.155646	-4.99196	0.205854	0.711609	0.488176	atop(italic("Plectropomus") * " + " * italic("Variola") * " spp.", "(Coral trout)")
3	1	0.277077	-5.55312	0.0851931	0.753079	1.519	atop(italic("Plectropomus") * " + " * italic("Variola") * " spp.", "(Coral trout)")
3	1	0.201167	-4.9135	0.101721	0.791445	2.59739	atop(italic("Plectropomus") * " + " * italic("Variola") * " spp.", "(Coral trout)")
3	1	0.026185	-4.75296	0.351271	0.669798	0.274897	atop(italic("Plectropomus") * " + " * italic("Variola") * " spp.", "(Coral trout)")
3	1	0.287426	-5.88735	0.152202	0.773318	1.69942	atop(italic("Plectropomus") * " + " * italic("Variola") * " spp.", "(Coral trout)")
3	1	1.01088	-6.01792	-0.060673	0.737898	1.42317	atop(italic("Plectropomus") * " + " * italic("Variola") * " spp.", "(Coral trout)")
3	1	0.109777	-4.89146	0.252209	0.735769	1.07713	atop(italic("Plectropomus") * " + " * italic("Variola") * " spp.", "(Coral trout)")
3	1	0.398904	-6.62068	0.154321	0.76245	1.61106	atop(italic("Plectropomus") * " + " * italic("Variola") * " spp.", "(Coral trout)")
3	1	0.523074	-4.71455	0.0510897	0.727778	0.920657	atop(italic("Plectropomus") * " + " * italic("Variola") * " spp.", "(Coral trout)")
3	1	0.3936	-6.51015	0.144881	0.763311	1.64306	atop(italic("Plectropomus") * " + " * italic("Variola") * " spp.", "(Coral trout)")
3	1	0.202113	-6.95329	0.210209	0.739708	1.17081	atop(italic("Plectropomus") * " + " * italic("Variola") * " spp.", "(Coral trout)")
3	1	0.195625	-4.92239	0.132905	0.822408	3.05035	atop(italic("Plectropomus") * " + " * italic("Variola") * " spp.", "(Coral trout)")
3	1	0.368034	-4.80171	0.0266151	0.741335	1.28961	atop(italic("Plectropomus") * " + " * italic("Variola") * " spp.", "(Coral trout)")
3	1	0.263989	-5.35765	0.101996	0.718468	1.07442	atop(italic("Plectropomus") * " + " * italic("Variola") * " spp.", "(Coral trout)")
3	1	0.531239	-4.58968	-0.0501789	0.685623	0.478771	atop(italic("Plectropomus") * " + " * italic("Variola") * " spp.", "(Coral trout)")
3	1	0.793602	-5.49926	-0.053043	0.741321	1.95821	atop(italic("Plectropomus") * " + " * italic("Variola") * " spp.", "(Coral trout)")
3	1	0.0771668	-5.0937	0.253465	0.679789	0.566331	atop(italic("Plectropomus") * " + " * italic("Variola") * " spp.", "(Coral trout)")
3	1	0.412373	-5.04324	-0.00839093	0.736208	1.63135	atop(italic("Plectropomus") * " + " * italic("Variola") * " spp.", "(Coral trout)")
3	1	0.0951502	-4.2579	0.189222	0.804044	2.58801	atop(italic("Plectropomus") * " + " * italic("Variola") * " spp.", "(Coral trout)")
3	1	0.720048	-3.88635	-0.0812532	0.779254	1.47108	atop(italic("Plectropomus") * " + " * italic("Variola") * " spp.", "(Coral trout)")
3	1	0.328106	-5.54092	0.0312598	0.782665	1.54709	atop(italic("Plectropomus") * " + " * italic("Variola") * " spp.", "(Coral trout)")
3	1	0.0916024	-4.22699	0.189727	0.716981	1.43903	atop(italic("Plectropomus") * " + " * italic("Variola") * " spp.", "(Coral trout)")
3	1	0.0768776	-4.77242	0.20009	0.702309	1.14245	atop(italic("Plectropomus") * " + " * italic("Variola") * " spp.", "(Coral trout)")
3	1	0.126763	-3.96341	0.17921	0.70539	1.14689	atop(italic("Plectropomus") * " + " * italic("Variola") * " spp.", "(Coral trout)")
3	1	0.141702	-3.37204	0.150755	0.806849	2.13623	atop(italic("Plectropomus") * " + " * italic("Variola") * " spp.", "(Coral trout)")
3	1	0.183358	-4.39801	0.157632	0.764499	1.85263	atop(italic("Plectropomus") * " + " * italic("Variola") * " spp.", "(Coral trout)")
3	1	0.20003	-4.35541	0.128289	0.766439	1.90791	atop(italic("Plectropomus") * " + " * italic("Variola") * " spp.", "(Coral trout)")
3	1	0.732233	-7.66624	0.0738643	0.777324	1.55873	atop(italic("Plectropomus") * " + " * italic("Variola") * " spp.", "(Coral trout)")
3	1	0.682248	-7.61693	0.0923202	0.753739	1.30143	atop(italic("Plectropomus") * " + " * italic("Variola") * " spp.", "(Coral trout)")
3	1	0.656843	-8.39611	0.134098	0.751445	1.69292	atop(italic("Plectropomus") * " + " * italic("Variola") * " spp.", "(Coral trout)")
3	1	0.33705	-4.23477	0.0174773	0.74331	1.32359	atop(italic("Plectropomus") * " + " * italic("Variola") * " spp.", "(Coral trout)")
3	1	0.0376889	-2.49278	0.276649	0.780925	2.23407	atop(italic("Plectropomus") * " + " * italic("Variola") * " spp.", "(Coral trout)")
3	1	0.162868	-2.24964	0.0687834	0.788895	2.37961	atop(italic("Plectropomus") * " + " * italic("Variola") * " spp.", "(Coral trout)")
3	1	0.166405	-2.9924	0.0645403	0.774851	1.90467	atop(italic("Plectropomus") * " + " * italic("Variola") * " spp.", "(Coral trout)")
3	1	0.242263	-6.37089	0.194037	0.774155	1.87076	atop(italic("Plectropomus") * " + " * italic("Variola") * " spp.", "(Coral trout)")
3	1	0.217181	-6.89828	0.224573	0.821306	2.99209	atop(italic("Plectropomus") * " + " * italic("Variola") * " spp.", "(Coral trout)")
3	1	0.231784	-5.60983	0.164228	0.733962	1.08483	atop(italic("Plectropomus") * " + " * italic("Variola") * " spp.", "(Coral trout)")
3	1	0.137066	-4.5561	0.155905	0.791835	2.0844	atop(italic("Plectropomus") * " + " * italic("Variola") * " spp.", "(Coral trout)")
3	1	0.0736019	-5.53098	0.293201	0.784024	1.8272	atop(italic("Plectropomus") * " + " * italic("Variola") * " spp.", "(Coral trout)")
3	1	0.0457053	-2.97061	0.275039	0.738013	1.32469	atop(italic("Plectropomus") * " + " * italic("Variola") * " spp.", "(Coral trout)")
3	1	0.159101	-7.16541	0.234922	0.735969	1.33402	atop(italic("Plectropomus") * " + " * italic("Variola") * " spp.", "(Coral trout)")
3	1	0.443772	-8.12007	0.116484	0.721913	0.960325	atop(italic("Plectropomus") * " + " * italic("Variola") * " spp.", "(Coral trout)")
3	1	0.872493	-6.00374	-0.0258719	0.807101	2.98732	atop(italic("Plectropomus") * " + " * italic("Variola") * " spp.", "(Coral trout)")
3	1	0.116598	-5.24562	0.210423	0.766252	1.51483	atop(italic("Plectropomus") * " + " * italic("Variola") * " spp.", "(Coral trout)")
3	1	0.141166	-5.25958	0.155888	0.766696	1.54909	atop(italic("Plectropomus") * " + " * italic("Variola") * " spp.", "(Coral trout)")
3	1	0.331176	-3.90133	0.0171073	0.785813	2.1909	atop(italic("Plectropomus") * " + " * italic("Variola") * " spp.", "(Coral trout)")
3	1	0.743871	-5.59135	-0.104889	0.773624	1.92175	atop(italic("Plectropomus") * " + " * italic("Variola") * " spp.", "(Coral trout)")
3	1	0.504712	-6.13081	0.000867106	0.76848	1.94196	atop(italic("Plectropomus") * " + " * italic("Variola") * " spp.", "(Coral trout)")
3	1	0.130258	-3.99279	0.217671	0.768892	1.78304	atop(italic("Plectropomus") * " + " * italic("Variola") * " spp.", "(Coral trout)")
3	1	0.144452	-3.89097	0.197416	0.770126	1.75934	atop(italic("Plectropomus") * " + " * italic("Variola") * " spp.", "(Coral trout)")
3	1	1.27152	-6.00434	-0.0545028	0.777811	2.00292	atop(italic("Plectropomus") * " + " * italic("Variola") * " spp.", "(Coral trout)")
3	1	0.176096	-6.15052	0.196834	0.79161	2.47384	atop(italic("Plectropomus") * " + " * italic("Variola") * " spp.", "(Coral trout)")
3	1	0.368478	-5.1861	0.138156	0.673179	0.440023	atop(italic("Plectropomus") * " + " * italic("Variola") * " spp.", "(Coral trout)")
3	1	0.278427	-5.68463	0.156554	0.700594	1.29647	atop(italic("Plectropomus") * " + " * italic("Variola") * " spp.", "(Coral trout)")
3	1	0.24572	-5.30166	0.168822	0.695559	0.0298995	atop(italic("Plectropomus") * " + " * italic("Variola") * " spp.", "(Coral trout)")
3	1	0.256451	-6.42952	0.143911	0.747974	1.53486	atop(italic("Plectropomus") * " + " * italic("Variola") * " spp.", "(Coral trout)")
3	1	0.117553	-3.74446	0.145866	0.770586	1.76472	atop(italic("Plectropomus") * " + " * italic("Variola") * " spp.", "(Coral trout)")
3	1	0.151412	-3.7751	0.13408	0.772317	2.07534	atop(italic("Plectropomus") * " + " * italic("Variola") * " spp.", "(Coral trout)")
3	1	0.105268	-3.94916	0.185099	0.820659	2.63049	atop(italic("Plectropomus") * " + " * italic("Variola") * " spp.", "(Coral trout)")
3	1	0.129651	-3.75376	0.132407	0.76067	1.17911	atop(italic("Plectropomus") * " + " * italic("Variola") * " spp.", "(Coral trout)")
3	1	0.148358	-6.22156	0.234512	0.754385	1.02111	atop(italic("Plectropomus") * " + " * italic("Variola") * " spp.", "(Coral trout)")
3	1	0.159211	-4.67659	0.179162	0.721268	1.0978	atop(italic("Plectropomus") * " + " * italic("Variola") * " spp.", "(Coral trout)")
3	1	0.279361	-4.46718	0.0416716	0.762894	1.89328	atop(italic("Plectropomus") * " + " * italic("Variola") * " spp.", "(Coral trout)")
3	1	0.137492	-5.79363	0.152154	0.756703	1.51289	atop(italic("Plectropomus") * " + " * italic("Variola") * " spp.", "(Coral trout)")
3	1	0.256604	-6.75582	0.142075	0.750683	1.24911	atop(italic("Plectropomus") * " + " * italic("Variola") * " spp.", "(Coral trout)")
3	1	0.339612	-5.33095	0.0795627	0.767241	1.7008	atop(italic("Plectropomus") * " + " * italic("Variola") * " spp.", "(Coral trout)")
3	1	0.223531	-5.89912	0.121377	0.776547	2.03432	atop(italic("Plectropomus") * " + " * italic("Variola") * " spp.", "(Coral trout)")
3	1	0.139734	-4.47373	0.127832	0.725718	1.63071	atop(italic("Plectropomus") * " + " * italic("Variola") * " spp.", "(Coral trout)")
3	1	1.21939	-6.89473	-0.0907462	0.791678	1.73263	atop(italic("Plectropomus") * " + " * italic("Variola") * " spp.", "(Coral trout)")
3	1	0.194772	-4.74936	0.120488	0.704354	0.907428	atop(italic("Plectropomus") * " + " * italic("Variola") * " spp.", "(Coral trout)")
3	1	0.173235	-5.13884	0.153283	0.669703	0.313037	atop(italic("Plectropomus") * " + " * italic("Variola") * " spp.", "(Coral trout)")
3	1	0.858768	-5.15486	-0.00919634	0.790157	2.1477	atop(italic("Plectropomus") * " + " * italic("Variola") * " spp.", "(Coral trout)")
3	1	0.342017	-3.13326	0.07003	0.739757	1.66755	atop(italic("Plectropomus") * " + " * italic("Variola") * " spp.", "(Coral trout)")
3	1	2.24763	-4.5641	-0.171738	0.648215	-0.008408	atop(italic("Plectropomus") * " + " * italic("Variola") * " spp.", "(Coral trout)")
3	1	1.20751	-4.57075	-0.0970556	0.671733	-0.118352	atop(italic("Plectropomus") * " + " * italic("Variola") * " spp.", "(Coral trout)")
3	1	1.05224	-5.87889	-0.0390808	0.612387	-0.4324	atop(italic("Plectropomus") * " + " * italic("Variola") * " spp.", "(Coral trout)")
3	1	0.202795	-5.1858	0.154403	0.801653	2.91645	atop(italic("Plectropomus") * " + " * italic("Variola") * " spp.", "(Coral trout)")
3	1	0.188308	-5.55447	0.14239	0.721718	0.71674	atop(italic("Plectropomus") * " + " * italic("Variola") * " spp.", "(Coral trout)")
3	1	0.194838	-6.62455	0.19676	0.733301	1.04168	atop(italic("Plectropomus") * " + " * italic("Variola") * " spp.", "(Coral trout)")
3	1	0.18636	-6.31341	0.214398	0.754205	1.19137	atop(italic("Plectropomus") * " + " * italic("Variola") * " spp.", "(Coral trout)")
3	1	0.195137	-6.71261	0.208256	0.749434	1.43461	atop(italic("Plectropomus") * " + " * italic("Variola") * " spp.", "(Coral trout)")
3	1	0.192355	-3.62748	0.140009	0.727682	1.17087	atop(italic("Plectropomus") * " + " * italic("Variola") * " spp.", "(Coral trout)")
3	1	0.53449	-5.30433	-0.00784708	0.743166	1.51872	atop(italic("Plectropomus") * " + " * italic("Variola") * " spp.", "(Coral trout)")
3	1	0.183241	-6.6376	0.130045	0.723237	0.858254	atop(italic("Plectropomus") * " + " * italic("Variola") * " spp.", "(Coral trout)")
3	1	0.0371708	-3.55658	0.271908	0.685953	0.676103	atop(italic("Plectropomus") * " + " * italic("Variola") * " spp.", "(Coral trout)")
3	1	0.14486	-5.9646	0.183588	0.722372	1.06969	atop(italic("Plectropomus") * " + " * italic("Variola") * " spp.", "(Coral trout)")
3	1	0.191627	-3.56519	0.110324	0.71157	1.11054	atop(italic("Plectropomus") * " + " * italic("Variola") * " spp.", "(Coral trout)")
3	1	0.146044	-4.76313	0.161384	0.761075	1.1686	atop(italic("Plectropomus") * " + " * italic("Variola") * " spp.", "(Coral trout)")
3	1	0.0418592	-3.31602	0.318607	0.728423	1.1524	atop(italic("Plectropomus") * " + " * italic("Variola") * " spp.", "(Coral trout)")
3	1	0.10852	-3.72973	0.221364	0.746393	1.16944	atop(italic("Plectropomus") * " + " * italic("Variola") * " spp.", "(Coral trout)")
3	1	0.0471968	-4.28902	0.365516	0.799276	2.40763	atop(italic("Plectropomus") * " + " * italic("Variola") * " spp.", "(Coral trout)")
3	1	0.0557038	-4.07833	0.308791	0.792713	2.47131	atop(italic("Plectropomus") * " + " * italic("Variola") * " spp.", "(Coral trout)")
3	1	0.30143	-5.13708	0.108227	0.749356	1.42334	atop(italic("Plectropomus") * " + " * italic("Variola") * " spp.", "(Coral trout)")
3	1	0.322433	-4.82652	0.0868529	0.690337	0.292677	atop(italic("Plectropomus") * " + " * italic("Variola") * " spp.", "(Coral trout)")
3	1	0.727343	-5.21048	-0.0986384	0.780733	1.90188	atop(italic("Plectropomus") * " + " * italic("Variola") * " spp.", "(Coral trout)")
3	1	0.207023	-5.33278	0.121399	0.689608	0.76372	atop(italic("Plectropomus") * " + " * italic("Variola") * " spp.", "(Coral trout)")
3	1	0.268401	-5.5991	0.124828	0.812436	2.37786	atop(italic("Plectropomus") * " + " * italic("Variola") * " spp.", "(Coral trout)")
3	1	0.112737	-3.11433	0.110143	0.777208	1.66083	atop(italic("Plectropomus") * " + " * italic("Variola") * " spp.", "(Coral trout)")
3	1	0.437587	-5.70337	0.0358257	0.795966	1.91915	atop(italic("Plectropomus") * " + " * italic("Variola") * " spp.", "(Coral trout)")
3	1	0.339877	-5.10699	0.0601851	0.784511	1.82458	atop(italic("Plectropomus") * " + " * italic("Variola") * " spp.", "(Coral trout)")
3	1	1.50087	-6.2264	-0.0427705	0.703169	0.273816	atop(italic("Plectropomus") * " + " * italic("Variola") * " spp.", "(Coral trout)")
3	1	0.160668	-3.09519	0.136755	0.759467	1.55242	atop(italic("Plectropomus") * " + " * italic("Variola") * " spp.", "(Coral trout)")
3	1	0.588284	-5.43542	-0.0385481	0.79501	1.99277	atop(italic("Plectropomus") * " + " * italic("Variola") * " spp.", "(Coral trout)")
3	1	0.365361	-4.94825	0.0219516	0.760324	1.70145	atop(italic("Plectropomus") * " + " * italic("Variola") * " spp.", "(Coral trout)")
3	1	0.367109	-3.38039	0.00870772	0.706777	1.19425	atop(italic("Plectropomus") * " + " * italic("Variola") * " spp.", "(Coral trout)")
3	1	0.37601	-6.93634	0.144936	0.72768	1.58626	atop(italic("Plectropomus") * " + " * italic("Variola") * " spp.", "(Coral trout)")
3	1	0.117836	-5.35336	0.229144	0.712566	1.28782	atop(italic("Plectropomus") * " + " * italic("Variola") * " spp.", "(Coral trout)")
3	1	0.143597	-5.77155	0.15434	0.768576	1.25664	atop(italic("Plectropomus") * " + " * italic("Variola") * " spp.", "(Coral trout)")
3	1	1.14493	-6.0387	-0.0814261	0.640372	0.241003	atop(italic("Plectropomus") * " + " * italic("Variola") * " spp.", "(Coral trout)")
3	1	0.339404	-3.55206	-0.0110901	0.716812	1.32883	atop(italic("Plectropomus") * " + " * italic("Variola") * " spp.", "(Coral trout)")
3	1	0.873699	-5.74993	-0.0430019	0.646973	0.191678	atop(italic("Plectropomus") * " + " * italic("Variola") * " spp.", "(Coral trout)")
3	1	2.42146	-5.69448	-0.125565	0.796958	2.17175	atop(italic("Plectropomus") * " + " * italic("Variola") * " spp.", "(Coral trout)")
3	1	0.19817	-4.68089	0.171286	0.713188	0.614299	atop(italic("Plectropomus") * " + " * italic("Variola") * " spp.", "(Coral trout)")
3	1	0.344263	-6.80071	0.0746681	0.724722	1.17491	atop(italic("Plectropomus") * " + " * italic("Variola") * " spp.", "(Coral trout)")
3	1	0.244721	-4.59845	0.0608489	0.732007	0.967355	atop(italic("Plectropomus") * " + " * italic("Variola") * " spp.", "(Coral trout)")
3	1	0.439609	-4.41659	0.000610039	0.705326	1.20099	atop(italic("Plectropomus") * " + " * italic("Variola") * " spp.", "(Coral trout)")
3	1	0.449959	-5.30961	0.0134986	0.79777	2.04312	atop(italic("Plectropomus") * " + " * italic("Variola") * " spp.", "(Coral trout)")
3	1	0.156781	-4.99071	0.190403	0.755345	1.59993	atop(italic("Plectropomus") * " + " * italic("Variola") * " spp.", "(Coral trout)")
3	1	0.468228	-6.37142	0.0645006	0.677453	0.00900636	atop(italic("Plectropomus") * " + " * italic("Variola") * " spp.", "(Coral trout)")
3	1	0.713781	-6.60594	0.0477771	0.853269	3.67443	atop(italic("Plectropomus") * " + " * italic("Variola") * " spp.", "(Coral trout)")
3	1	0.156531	-8.08044	0.261329	0.786541	2.16745	atop(italic("Plectropomus") * " + " * italic("Variola") * " spp.", "(Coral trout)")
3	1	0.23082	-6.90301	0.192941	0.805515	2.21674	atop(italic("Plectropomus") * " + " * italic("Variola") * " spp.", "(Coral trout)")
3	1	0.401099	-6.46004	0.0778592	0.767771	1.50451	atop(italic("Plectropomus") * " + " * italic("Variola") * " spp.", "(Coral trout)")
3	1	0.208283	-4.00656	0.0913225	0.80139	2.2491	atop(italic("Plectropomus") * " + " * italic("Variola") * " spp.", "(Coral trout)")
3	1	0.847528	-7.44968	0.000679555	0.669193	0.454525	atop(italic("Plectropomus") * " + " * italic("Variola") * " spp.", "(Coral trout)")
3	1	0.164179	-3.39691	0.148905	0.738657	1.29952	atop(italic("Plectropomus") * " + " * italic("Variola") * " spp.", "(Coral trout)")
3	1	0.390424	-5.59049	0.0626648	0.765866	2.16792	atop(italic("Plectropomus") * " + " * italic("Variola") * " spp.", "(Coral trout)")
3	1	0.119023	-4.65861	0.183753	0.747431	1.03725	atop(italic("Plectropomus") * " + " * italic("Variola") * " spp.", "(Coral trout)")
3	1	0.424854	-3.87263	0.014611	0.677065	0.78799	atop(italic("Plectropomus") * " + " * italic("Variola") * " spp.", "(Coral trout)")
3	1	0.296171	-6.74138	0.137611	0.739779	1.94603	atop(italic("Plectropomus") * " + " * italic("Variola") * " spp.", "(Coral trout)")
3	1	0.317535	-5.85869	0.114569	0.831584	2.66653	atop(italic("Plectropomus") * " + " * italic("Variola") * " spp.", "(Coral trout)")
3	1	0.192897	-4.10659	0.108069	0.784568	1.51897	atop(italic("Plectropomus") * " + " * italic("Variola") * " spp.", "(Coral trout)")
3	1	0.875027	-6.88735	-0.0480537	0.846816	3.02417	atop(italic("Plectropomus") * " + " * italic("Variola") * " spp.", "(Coral trout)")
3	1	0.133863	-5.4843	0.123692	0.694926	1.1668	atop(italic("Plectropomus") * " + " * italic("Variola") * " spp.", "(Coral trout)")
3	1	0.128423	-4.93033	0.129133	0.792774	2.17055	atop(italic("Plectropomus") * " + " * italic("Variola") * " spp.", "(Coral trout)")
3	1	0.324099	-6.21195	0.077912	0.762861	1.81902	atop(italic("Plectropomus") * " + " * italic("Variola") * " spp.", "(Coral trout)")
3	1	0.458576	-5.0594	0.0199833	0.640437	-0.681003	atop(italic("Plectropomus") * " + " * italic("Variola") * " spp.", "(Coral trout)")
3	1	0.184802	-6.36668	0.166944	0.791156	1.94812	atop(italic("Plectropomus") * " + " * italic("Variola") * " spp.", "(Coral trout)")
3	1	0.213353	-5.05787	0.126957	0.829295	2.797	atop(italic("Plectropomus") * " + " * italic("Variola") * " spp.", "(Coral trout)")
3	1	0.0882222	-5.07471	0.262639	0.751207	1.2608	atop(italic("Plectropomus") * " + " * italic("Variola") * " spp.", "(Coral trout)")
3	1	0.315256	-6.23145	0.109256	0.689009	0.532393	atop(italic("Plectropomus") * " + " * italic("Variola") * " spp.", "(Coral trout)")
3	1	0.314708	-6.2205	0.10881	0.691054	0.358192	atop(italic("Plectropomus") * " + " * italic("Variola") * " spp.", "(Coral trout)")
3	1	2.34079	-7.29878	-0.142718	0.797079	2.54791	atop(italic("Plectropomus") * " + " * italic("Variola") * " spp.", "(Coral trout)")
3	1	2.3204	-5.62071	-0.209762	0.74982	1.32611	atop(italic("Plectropomus") * " + " * italic("Variola") * " spp.", "(Coral trout)")
3	1	0.419741	-4.35857	0.0859434	0.792132	2.55433	atop(italic("Plectropomus") * " + " * italic("Variola") * " spp.", "(Coral trout)")
3	1	0.601646	-4.10275	0.0542206	0.813273	2.67414	atop(italic("Plectropomus") * " + " * italic("Variola") * " spp.", "(Coral trout)")
3	1	0.353133	-3.98168	0.0859456	0.825496	2.88349	atop(italic("Plectropomus") * " + " * italic("Variola") * " spp.", "(Coral trout)")
3	1	0.366787	-6.79174	0.150567	0.665574	-0.0504285	atop(italic("Plectropomus") * " + " * italic("Variola") * " spp.", "(Coral trout)")
3	1	1.22627	-4.27089	-0.0627559	0.84552	3.37262	atop(italic("Plectropomus") * " + " * italic("Variola") * " spp.", "(Coral trout)")
3	1	0.882948	-3.86239	-0.0842458	0.696671	0.873884	atop(italic("Plectropomus") * " + " * italic("Variola") * " spp.", "(Coral trout)")
3	1	0.268668	-5.2257	0.0906568	0.773167	1.41826	atop(italic("Plectropomus") * " + " * italic("Variola") * " spp.", "(Coral trout)")
3	1	0.215572	-4.86838	0.123963	0.696613	0.872386	atop(italic("Plectropomus") * " + " * italic("Variola") * " spp.", "(Coral trout)")
3	1	0.184837	-5.64413	0.131202	0.745578	1.73647	atop(italic("Plectropomus") * " + " * italic("Variola") * " spp.", "(Coral trout)")
3	1	0.311384	-5.59946	0.0492874	0.81795	2.52852	atop(italic("Plectropomus") * " + " * italic("Variola") * " spp.", "(Coral trout)")
3	1	0.0866557	-4.07244	0.187317	0.766639	1.60098	atop(italic("Plectropomus") * " + " * italic("Variola") * " spp.", "(Coral trout)")
3	1	0.517712	-6.06218	-0.0430688	0.777372	1.43991	atop(italic("Plectropomus") * " + " * italic("Variola") * " spp.", "(Coral trout)")
3	1	0.272525	-5.76431	0.0574623	0.675294	0.74595	atop(italic("Plectropomus") * " + " * italic("Variola") * " spp.", "(Coral trout)")
3	1	0.415438	-6.28122	0.0477444	0.766122	1.49072	atop(italic("Plectropomus") * " + " * italic("Variola") * " spp.", "(Coral trout)")
3	1	0.250945	-5.04679	0.0865732	0.745814	1.03068	atop(italic("Plectropomus") * " + " * italic("Variola") * " spp.", "(Coral trout)")
3	1	0.43842	-5.46628	0.0872697	0.825649	2.57321	atop(italic("Plectropomus") * " + " * italic("Variola") * " spp.", "(Coral trout)")
3	1	0.296341	-3.79669	0.0753067	0.691769	0.626476	atop(italic("Plectropomus") * " + " * italic("Variola") * " spp.", "(Coral trout)")
3	1	0.319939	-3.35886	0.0565896	0.701628	0.641867	atop(italic("Plectropomus") * " + " * italic("Variola") * " spp.", "(Coral trout)")
3	1	0.0719141	-3.81106	0.205953	0.810082	3.02792	atop(italic("Plectropomus") * " + " * italic("Variola") * " spp.", "(Coral trout)")
3	1	0.203685	-4.9815	0.0955816	0.772345	1.40371	atop(italic("Plectropomus") * " + " * italic("Variola") * " spp.", "(Coral trout)")
3	1	1.07421	-5.35184	-0.0461089	0.695148	0.663791	atop(italic("Plectropomus") * " + " * italic("Variola") * " spp.", "(Coral trout)")
3	1	0.0543376	-4.82054	0.291885	0.750571	1.45751	atop(italic("Plectropomus") * " + " * italic("Variola") * " spp.", "(Coral trout)")
3	1	0.187706	-4.83748	0.168021	0.769982	1.73096	atop(italic("Plectropomus") * " + " * italic("Variola") * " spp.", "(Coral trout)")
3	1	0.418892	-3.06837	-0.0093467	0.753865	1.28513	atop(italic("Plectropomus") * " + " * italic("Variola") * " spp.", "(Coral trout)")
3	1	0.228342	-4.09844	0.107692	0.701527	0.711589	atop(italic("Plectropomus") * " + " * italic("Variola") * " spp.", "(Coral trout)")
3	1	0.477011	-5.97977	0.0361818	0.722201	1.12676	atop(italic("Plectropomus") * " + " * italic("Variola") * " spp.", "(Coral trout)")
3	1	0.249797	-5.5457	0.147228	0.763042	1.65132	atop(italic("Plectropomus") * " + " * italic("Variola") * " spp.", "(Coral trout)")
3	1	0.917523	-7.30869	-0.00734188	0.724264	0.811391	atop(italic("Plectropomus") * " + " * italic("Variola") * " spp.", "(Coral trout)")
3	1	0.239959	-4.2189	0.0519565	0.790699	2.33563	atop(italic("Plectropomus") * " + " * italic("Variola") * " spp.", "(Coral trout)")
3	1	0.535918	-7.16487	0.0745615	0.710455	0.59517	atop(italic("Plectropomus") * " + " * italic("Variola") * " spp.", "(Coral trout)")
3	1	0.31878	-6.28024	0.159293	0.705582	0.453378	atop(italic("Plectropomus") * " + " * italic("Variola") * " spp.", "(Coral trout)")
3	1	0.0883321	-4.64502	0.26538	0.73092	1.35178	atop(italic("Plectropomus") * " + " * italic("Variola") * " spp.", "(Coral trout)")
3	1	0.150316	-4.79071	0.15001	0.767948	1.49925	atop(italic("Plectropomus") * " + " * italic("Variola") * " spp.", "(Coral trout)")
3	1	0.157034	-4.96544	0.16263	0.732901	0.80605	atop(italic("Plectropomus") * " + " * italic("Variola") * " spp.", "(Coral trout)")
3	1	0.0392389	-5.48434	0.378768	0.758648	1.34258	atop(italic("Plectropomus") * " + " * italic("Variola") * " spp.", "(Coral trout)")
3	1	0.0190327	-5.0135	0.427493	0.692177	0.843983	atop(italic("Plectropomus") * " + " * italic("Variola") * " spp.", "(Coral trout)")
3	1	0.127866	-5.17385	0.209119	0.794035	2.58951	atop(italic("Plectropomus") * " + " * italic("Variola") * " spp.", "(Coral trout)")
3	1	0.0542217	-4.25748	0.320769	0.629982	-0.455557	atop(italic("Plectropomus") * " + " * italic("Variola") * " spp.", "(Coral trout)")
3	1	0.046071	-4.79957	0.368503	0.643802	-0.345668	atop(italic("Plectropomus") * " + " * italic("Variola") * " spp.", "(Coral trout)")
3	1	0.128196	-3.85404	0.22293	0.738076	1.32954	atop(italic("Plectropomus") * " + " * italic("Variola") * " spp.", "(Coral trout)")
3	1	0.0255087	-3.02336	0.380265	0.753135	1.79469	atop(italic("Plectropomus") * " + " * italic("Variola") * " spp.", "(Coral trout)")
3	1	0.256266	-5.90635	0.0794256	0.735891	1.277	atop(italic("Plectropomus") * " + " * italic("Variola") * " spp.", "(Coral trout)")
3	1	0.233155	-4.17541	0.114811	0.702012	1.19303	atop(italic("Plectropomus") * " + " * italic("Variola") * " spp.", "(Coral trout)")
3	1	0.190634	-5.41811	0.144037	0.833993	2.97643	atop(italic("Plectropomus") * " + " * italic("Variola") * " spp.", "(Coral trout)")
3	1	0.275471	-3.41372	-0.0292868	0.659918	-0.0655721	atop(italic("Plectropomus") * " + " * italic("Variola") * " spp.", "(Coral trout)")
3	1	0.0913237	-5.57408	0.177827	0.774742	2.24934	atop(italic("Plectropomus") * " + " * italic("Variola") * " spp.", "(Coral trout)")
3	1	0.0878178	-3.68216	0.217634	0.746062	1.023	atop(italic("Plectropomus") * " + " * italic("Variola") * " spp.", "(Coral trout)")
3	1	0.145551	-2.86185	0.150808	0.703609	0.53449	atop(italic("Plectropomus") * " + " * italic("Variola") * " spp.", "(Coral trout)")
3	1	0.411128	-5.33136	0.0427423	0.728889	1.11406	atop(italic("Plectropomus") * " + " * italic("Variola") * " spp.", "(Coral trout)")
3	1	0.325101	-5.97475	0.0659127	0.752544	1.25045	atop(italic("Plectropomus") * " + " * italic("Variola") * " spp.", "(Coral trout)")
3	1	0.115346	-4.67292	0.168578	0.757065	1.87026	atop(italic("Plectropomus") * " + " * italic("Variola") * " spp.", "(Coral trout)")
3	1	0.140913	-3.91077	0.15879	0.784141	1.97412	atop(italic("Plectropomus") * " + " * italic("Variola") * " spp.", "(Coral trout)")
3	1	0.353529	-5.9485	0.138665	0.805327	2.6112	atop(italic("Plectropomus") * " + " * italic("Variola") * " spp.", "(Coral trout)")
3	1	0.0814619	-4.42283	0.27671	0.818249	2.8071	atop(italic("Plectropomus") * " + " * italic("Variola") * " spp.", "(Coral trout)")
3	1	0.0911279	-3.3376	0.236175	0.836338	3.2418	atop(italic("Plectropomus") * " + " * italic("Variola") * " spp.", "(Coral trout)")
3	1	0.063504	-5.83241	0.286939	0.779902	2.04872	atop(italic("Plectropomus") * " + " * italic("Variola") * " spp.", "(Coral trout)")
3	1	0.0486351	-6.13619	0.314599	0.787684	2.0804	atop(italic("Plectropomus") * " + " * italic("Variola") * " spp.", "(Coral trout)")
3	1	0.0268762	-5.00849	0.391853	0.748881	1.66305	atop(italic("Plectropomus") * " + " * italic("Variola") * " spp.", "(Coral trout)")
3	1	0.105869	-4.88655	0.203474	0.7792	1.72453	atop(italic("Plectropomus") * " + " * italic("Variola") * " spp.", "(Coral trout)")
3	1	0.172354	-4.39603	0.218161	0.750933	1.57427	atop(italic("Plectropomus") * " + " * italic("Variola") * " spp.", "(Coral trout)")
3	1	1.55526	-6.20175	-0.0930975	0.690365	0.921373	atop(italic("Plectropomus") * " + " * italic("Variola") * " spp.", "(Coral trout)")
3	1	0.796881	-5.13728	-0.0672863	0.665991	0.421936	atop(italic("Plectropomus") * " + " * italic("Variola") * " spp.", "(Coral trout)")
3	1	0.573195	-6.17202	0.00304848	0.761854	0.940299	atop(italic("Plectropomus") * " + " * italic("Variola") * " spp.", "(Coral trout)")
3	1	0.683907	-6.17833	-0.0397064	0.727458	1.26525	atop(italic("Plectropomus") * " + " * italic("Variola") * " spp.", "(Coral trout)")
3	1	0.19326	-5.86683	0.161225	0.756176	1.33635	atop(italic("Plectropomus") * " + " * italic("Variola") * " spp.", "(Coral trout)")
3	1	0.12093	-4.09557	0.241183	0.754399	1.677	atop(italic("Plectropomus") * " + " * italic("Variola") * " spp.", "(Coral trout)")
3	1	0.122875	-3.75189	0.150938	0.844735	3.42887	atop(italic("Plectropomus") * " + " * italic("Variola") * " spp.", "(Coral trout)")
3	1	0.88117	-6.9148	-0.00356405	0.698448	0.28251	atop(italic("Plectropomus") * " + " * italic("Variola") * " spp.", "(Coral trout)")
3	1	0.276883	-3.96748	0.0942334	0.801194	2.48454	atop(italic("Plectropomus") * " + " * italic("Variola") * " spp.", "(Coral trout)")
3	1	0.586094	-6.3055	0.0653319	0.681811	0.323515	atop(italic("Plectropomus") * " + " * italic("Variola") * " spp.", "(Coral trout)")
3	1	0.557784	-5.6864	0.0670919	0.761791	1.72222	atop(italic("Plectropomus") * " + " * italic("Variola") * " spp.", "(Coral trout)")
3	1	2.75216	-7.24779	-0.157289	0.77923	2.02153	atop(italic("Plectropomus") * " + " * italic("Variola") * " spp.", "(Coral trout)")
3	1	1.28321	-5.83334	-0.0932462	0.726169	1.05527	atop(italic("Plectropomus") * " + " * italic("Variola") * " spp.", "(Coral trout)")
3	1	1.24946	-7.89005	-0.00246399	0.718644	1.03325	atop(italic("Plectropomus") * " + " * italic("Variola") * " spp.", "(Coral trout)")
3	1	0.413142	-4.20128	0.0636393	0.783488	2.1929	atop(italic("Plectropomus") * " + " * italic("Variola") * " spp.", "(Coral trout)")
3	1	0.349858	-7.03197	0.0828792	0.662171	0.374104	atop(italic("Plectropomus") * " + " * italic("Variola") * " spp.", "(Coral trout)")
3	1	0.352341	-5.30595	0.0250399	0.715647	0.825192	atop(italic("Plectropomus") * " + " * italic("Variola") * " spp.", "(Coral trout)")
3	1	0.431501	-5.30652	-0.00506167	0.679335	0.629434	atop(italic("Plectropomus") * " + " * italic("Variola") * " spp.", "(Coral trout)")
3	1	0.118527	-6.36792	0.189291	0.743036	1.85677	atop(italic("Plectropomus") * " + " * italic("Variola") * " spp.", "(Coral trout)")
3	1	0.225557	-4.32763	0.0553996	0.792891	1.83657	atop(italic("Plectropomus") * " + " * italic("Variola") * " spp.", "(Coral trout)")
3	1	0.255636	-3.61007	0.0205026	0.686278	0.860388	atop(italic("Plectropomus") * " + " * italic("Variola") * " spp.", "(Coral trout)")
3	1	0.0936348	-3.82241	0.192822	0.754081	1.43656	atop(italic("Plectropomus") * " + " * italic("Variola") * " spp.", "(Coral trout)")
3	1	0.114362	-6.26853	0.224754	0.761639	1.98493	atop(italic("Plectropomus") * " + " * italic("Variola") * " spp.", "(Coral trout)")
3	1	0.822146	-5.5495	-0.103645	0.735427	0.754301	atop(italic("Plectropomus") * " + " * italic("Variola") * " spp.", "(Coral trout)")
3	1	0.401308	-4.42351	-0.00113993	0.716724	1.13047	atop(italic("Plectropomus") * " + " * italic("Variola") * " spp.", "(Coral trout)")
3	1	0.486761	-5.7376	-0.00378086	0.747087	1.23163	atop(italic("Plectropomus") * " + " * italic("Variola") * " spp.", "(Coral trout)")
3	1	0.124201	-4.96724	0.226979	0.715784	0.883356	atop(italic("Plectropomus") * " + " * italic("Variola") * " spp.", "(Coral trout)")
3	1	0.22881	-4.61972	0.153416	0.781373	1.63082	atop(italic("Plectropomus") * " + " * italic("Variola") * " spp.", "(Coral trout)")
3	1	0.212695	-4.28591	0.149043	0.786077	1.84947	atop(italic("Plectropomus") * " + " * italic("Variola") * " spp.", "(Coral trout)")
3	1	0.956461	-5.91121	-0.0452004	0.752308	1.0788	atop(italic("Plectropomus") * " + " * italic("Variola") * " spp.", "(Coral trout)")
3	1	0.632175	-6.9663	0.00470744	0.683787	0.642846	atop(italic("Plectropomus") * " + " * italic("Variola") * " spp.", "(Coral trout)")
3	1	0.888105	-5.0017	-0.109347	0.709411	1.11083	atop(italic("Plectropomus") * " + " * italic("Variola") * " spp.", "(Coral trout)")
3	1	0.184116	-5.72058	0.0929791	0.696047	0.692038	atop(italic("Plectropomus") * " + " * italic("Variola") * " spp.", "(Coral trout)")
3	1	0.297891	-6.15707	0.079142	0.728485	1.36143	atop(italic("Plectropomus") * " + " * italic("Variola") * " spp.", "(Coral trout)")
3	1	0.0471156	-6.39778	0.33759	0.755235	1.36903	atop(italic("Plectropomus") * " + " * italic("Variola") * " spp.", "(Coral trout)")
3	1	0.208935	-7.05674	0.138764	0.712253	0.491752	atop(italic("Plectropomus") * " + " * italic("Variola") * " spp.", "(Coral trout)")
3	1	0.116259	-4.22595	0.156765	0.70634	0.821997	atop(italic("Plectropomus") * " + " * italic("Variola") * " spp.", "(Coral trout)")
3	1	0.332807	-3.88008	-0.030676	0.780397	1.83987	atop(italic("Plectropomus") * " + " * italic("Variola") * " spp.", "(Coral trout)")
3	1	0.0660713	-3.41282	0.229669	0.731611	1.03817	atop(italic("Plectropomus") * " + " * italic("Variola") * " spp.", "(Coral trout)")
3	1	0.828645	-6.49812	-0.0157436	0.736906	1.17918	atop(italic("Plectropomus") * " + " * italic("Variola") * " spp.", "(Coral trout)")
3	1	0.127618	-5.44074	0.188585	0.74195	1.32901	atop(italic("Plectropomus") * " + " * italic("Variola") * " spp.", "(Coral trout)")
3	1	0.350621	-5.87159	0.186476	0.763041	1.11945	atop(italic("Plectropomus") * " + " * italic("Variola") * " spp.", "(Coral trout)")
3	1	0.0460085	-4.2638	0.402407	0.777165	2.20696	atop(italic("Plectropomus") * " + " * italic("Variola") * " spp.", "(Coral trout)")
3	1	0.37595	-5.93511	0.146625	0.713506	0.980855	atop(italic("Plectropomus") * " + " * italic("Variola") * " spp.", "(Coral trout)")
3	1	0.118236	-5.21653	0.26175	0.740445	1.4031	atop(italic("Plectropomus") * " + " * italic("Variola") * " spp.", "(Coral trout)")
3	1	0.448938	-6.09987	0.115085	0.788225	2.23327	atop(italic("Plectropomus") * " + " * italic("Variola") * " spp.", "(Coral trout)")
3	1	0.0586403	-5.57368	0.336829	0.774936	1.91077	atop(italic("Plectropomus") * " + " * italic("Variola") * " spp.", "(Coral trout)")
3	1	0.432416	-7.15747	0.00429522	0.71802	1.03431	atop(italic("Plectropomus") * " + " * italic("Variola") * " spp.", "(Coral trout)")
3	1	1.00627	-6.91117	-0.0781097	0.657957	-0.0905607	atop(italic("Plectropomus") * " + " * italic("Variola") * " spp.", "(Coral trout)")
3	1	0.133332	-4.42493	0.219407	0.741147	1.13281	atop(italic("Plectropomus") * " + " * italic("Variola") * " spp.", "(Coral trout)")
3	1	0.310696	-3.67787	0.0436469	0.768147	1.74775	atop(italic("Plectropomus") * " + " * italic("Variola") * " spp.", "(Coral trout)")
3	1	0.250872	-5.80634	0.117646	0.817076	3.19042	atop(italic("Plectropomus") * " + " * italic("Variola") * " spp.", "(Coral trout)")
3	1	0.275848	-6.54855	0.101622	0.852794	3.60967	atop(italic("Plectropomus") * " + " * italic("Variola") * " spp.", "(Coral trout)")
3	1	0.158393	-5.40218	0.196723	0.717023	0.842741	atop(italic("Plectropomus") * " + " * italic("Variola") * " spp.", "(Coral trout)")
3	1	0.10807	-4.66177	0.205459	0.727716	1.43016	atop(italic("Plectropomus") * " + " * italic("Variola") * " spp.", "(Coral trout)")
3	1	0.109515	-4.79098	0.246147	0.738031	1.49522	atop(italic("Plectropomus") * " + " * italic("Variola") * " spp.", "(Coral trout)")
3	1	0.432087	-4.89603	0.0163977	0.763599	1.83981	atop(italic("Plectropomus") * " + " * italic("Variola") * " spp.", "(Coral trout)")
3	1	0.0980369	-4.69448	0.215832	0.743186	1.48535	atop(italic("Plectropomus") * " + " * italic("Variola") * " spp.", "(Coral trout)")
3	1	0.699387	-4.35595	-0.0471111	0.749682	1.53881	atop(italic("Plectropomus") * " + " * italic("Variola") * " spp.", "(Coral trout)")
3	1	0.975007	-5.56573	-0.043889	0.692169	0.583022	atop(italic("Plectropomus") * " + " * italic("Variola") * " spp.", "(Coral trout)")
3	1	0.798569	-4.87057	-0.111891	0.785574	2.30307	atop(italic("Plectropomus") * " + " * italic("Variola") * " spp.", "(Coral trout)")
3	1	0.219684	-5.16301	0.10093	0.804039	2.62481	atop(italic("Plectropomus") * " + " * italic("Variola") * " spp.", "(Coral trout)")
3	1	0.324651	-5.24245	0.0474058	0.678579	0.207881	atop(italic("Plectropomus") * " + " * italic("Variola") * " spp.", "(Coral trout)")
3	1	0.3405	-4.88937	0.0178729	0.7695	2.17215	atop(italic("Plectropomus") * " + " * italic("Variola") * " spp.", "(Coral trout)")
3	1	0.703712	-4.9702	-0.01874	0.695042	0.130701	atop(italic("Plectropomus") * " + " * italic("Variola") * " spp.", "(Coral trout)")
3	1	0.352467	-5.68258	0.0664811	0.704143	0.829615	atop(italic("Plectropomus") * " + " * italic("Variola") * " spp.", "(Coral trout)")
3	1	0.423378	-5.08946	0.0137341	0.765601	2.13168	atop(italic("Plectropomus") * " + " * italic("Variola") * " spp.", "(Coral trout)")
3	1	0.364199	-3.96284	0.0019583	0.780183	1.96915	atop(italic("Plectropomus") * " + " * italic("Variola") * " spp.", "(Coral trout)")
3	1	0.441271	-3.53338	-0.0426047	0.755449	1.9957	atop(italic("Plectropomus") * " + " * italic("Variola") * " spp.", "(Coral trout)")
3	1	0.191241	-4.84377	0.0666314	0.772321	2.30936	atop(italic("Plectropomus") * " + " * italic("Variola") * " spp.", "(Coral trout)")
3	1	0.115498	-3.51334	0.129415	0.828623	2.82918	atop(italic("Plectropomus") * " + " * italic("Variola") * " spp.", "(Coral trout)")
3	1	0.130081	-3.23117	0.10911	0.760794	2.06052	atop(italic("Plectropomus") * " + " * italic("Variola") * " spp.", "(Coral trout)")
3	1	0.364576	-6.49777	0.0766411	0.607148	-0.418065	atop(italic("Plectropomus") * " + " * italic("Variola") * " spp.", "(Coral trout)")
3	1	0.345626	-6.70869	0.115574	0.837112	3.06559	atop(italic("Plectropomus") * " + " * italic("Variola") * " spp.", "(Coral trout)")
3	1	0.123506	-4.77483	0.173293	0.625334	-0.316093	atop(italic("Plectropomus") * " + " * italic("Variola") * " spp.", "(Coral trout)")
3	1	0.278905	-4.92292	0.061011	0.722876	1.14964	atop(italic("Plectropomus") * " + " * italic("Variola") * " spp.", "(Coral trout)")
3	1	0.16363	-6.85394	0.209501	0.783638	2.16815	atop(italic("Plectropomus") * " + " * italic("Variola") * " spp.", "(Coral trout)")
3	1	0.261408	-5.00756	0.0922594	0.764208	1.79559	atop(italic("Plectropomus") * " + " * italic("Variola") * " spp.", "(Coral trout)")
3	1	0.302837	-5.05979	0.0384186	0.701926	0.38962	atop(italic("Plectropomus") * " + " * italic("Variola") * " spp.", "(Coral trout)")
3	1	0.315434	-5.07469	0.0346657	0.667353	0.0320588	atop(italic("Plectropomus") * " + " * italic("Variola") * " spp.", "(Coral trout)")
3	1	0.547787	-4.16804	-0.0426129	0.745769	1.0905	atop(italic("Plectropomus") * " + " * italic("Variola") * " spp.", "(Coral trout)")
3	1	0.210356	-7.7404	0.177174	0.807494	2.46391	atop(italic("Plectropomus") * " + " * italic("Variola") * " spp.", "(Coral trout)")
3	1	0.504078	-5.43673	-0.000231564	0.771872	1.39873	atop(italic("Plectropomus") * " + " * italic("Variola") * " spp.", "(Coral trout)")
3	1	0.0668664	-4.34457	0.26161	0.747732	1.37351	atop(italic("Plectropomus") * " + " * italic("Variola") * " spp.", "(Coral trout)")
3	1	0.225596	-6.97639	0.181409	0.724824	0.871916	atop(italic("Plectropomus") * " + " * italic("Variola") * " spp.", "(Coral trout)")
3	1	1.22704	-4.7713	-0.164154	0.766081	1.30805	atop(italic("Plectropomus") * " + " * italic("Variola") * " spp.", "(Coral trout)")
3	1	0.65178	-5.95423	-0.0314929	0.683762	0.635442	atop(italic("Plectropomus") * " + " * italic("Variola") * " spp.", "(Coral trout)")
3	1	1.10198	-5.44144	-0.124349	0.727403	0.733998	atop(italic("Plectropomus") * " + " * italic("Variola") * " spp.", "(Coral trout)")
3	1	0.254524	-5.74027	0.126207	0.668378	0.201035	atop(italic("Plectropomus") * " + " * italic("Variola") * " spp.", "(Coral trout)")
3	1	0.942943	-5.01049	-0.00922478	0.63985	-0.0150119	atop(italic("Plectropomus") * " + " * italic("Variola") * " spp.", "(Coral trout)")
3	1	0.277715	-5.45613	0.136632	0.643423	-0.171711	atop(italic("Plectropomus") * " + " * italic("Variola") * " spp.", "(Coral trout)")
3	1	0.419763	-5.32267	0.0365201	0.773145	1.55037	atop(italic("Plectropomus") * " + " * italic("Variola") * " spp.", "(Coral trout)")
3	1	0.226452	-3.56452	0.0914197	0.697188	0.661031	atop(italic("Plectropomus") * " + " * italic("Variola") * " spp.", "(Coral trout)")
3	1	0.325203	-4.19463	0.0316162	0.81046	2.21675	atop(italic("Plectropomus") * " + " * italic("Variola") * " spp.", "(Coral trout)")
3	1	0.369891	-5.01925	0.0592773	0.793564	2.26696	atop(italic("Plectropomus") * " + " * italic("Variola") * " spp.", "(Coral trout)")
3	1	0.0788937	-2.90311	0.221825	0.749177	1.61543	atop(italic("Plectropomus") * " + " * italic("Variola") * " spp.", "(Coral trout)")
3	1	0.139701	-8.02197	0.239473	0.785695	2.47296	atop(italic("Plectropomus") * " + " * italic("Variola") * " spp.", "(Coral trout)")
3	1	0.50527	-3.54981	-0.0644058	0.723854	1.10419	atop(italic("Plectropomus") * " + " * italic("Variola") * " spp.", "(Coral trout)")
3	1	0.642803	-4.26632	-0.0438244	0.768542	2.0306	atop(italic("Plectropomus") * " + " * italic("Variola") * " spp.", "(Coral trout)")
3	1	0.765703	-3.7428	-0.0777968	0.765703	1.59575	atop(italic("Plectropomus") * " + " * italic("Variola") * " spp.", "(Coral trout)")
3	1	1.36817	-7.47725	-0.0438877	0.783901	1.87911	atop(italic("Plectropomus") * " + " * italic("Variola") * " spp.", "(Coral trout)")
3	1	0.314539	-5.15704	0.0625481	0.784225	1.87069	atop(italic("Plectropomus") * " + " * italic("Variola") * " spp.", "(Coral trout)")
3	1	0.945414	-4.61325	-0.12468	0.822397	2.87103	atop(italic("Plectropomus") * " + " * italic("Variola") * " spp.", "(Coral trout)")
3	1	0.242223	-6.03923	0.166164	0.701226	0.380439	atop(italic("Plectropomus") * " + " * italic("Variola") * " spp.", "(Coral trout)")
3	1	0.141558	-3.40376	0.178403	0.738377	1.08732	atop(italic("Plectropomus") * " + " * italic("Variola") * " spp.", "(Coral trout)")
3	1	0.413181	-6.87292	0.130609	0.74835	1.26085	atop(italic("Plectropomus") * " + " * italic("Variola") * " spp.", "(Coral trout)")
3	1	0.108236	-4.35793	0.243505	0.750731	1.64554	atop(italic("Plectropomus") * " + " * italic("Variola") * " spp.", "(Coral trout)")
3	1	0.702474	-6.52116	0.0338339	0.75178	1.6391	atop(italic("Plectropomus") * " + " * italic("Variola") * " spp.", "(Coral trout)")
3	1	0.745679	-5.8687	-0.0348682	0.695696	0.541145	atop(italic("Plectropomus") * " + " * italic("Variola") * " spp.", "(Coral trout)")
3	1	0.641668	-3.93979	0.000114272	0.825501	2.81751	atop(italic("Plectropomus") * " + " * italic("Variola") * " spp.", "(Coral trout)")
3	1	0.0479123	-4.23254	0.354928	0.762537	2.0604	atop(italic("Plectropomus") * " + " * italic("Variola") * " spp.", "(Coral trout)")
3	1	0.101862	-4.48063	0.157595	0.668228	-0.440974	atop(italic("Plectropomus") * " + " * italic("Variola") * " spp.", "(Coral trout)")
3	1	0.0377669	-6.77517	0.322684	0.622963	-0.440374	atop(italic("Plectropomus") * " + " * italic("Variola") * " spp.", "(Coral trout)")
3	1	0.0812986	-6.42058	0.228472	0.703602	0.659322	atop(italic("Plectropomus") * " + " * italic("Variola") * " spp.", "(Coral trout)")
3	1	0.138252	-5.63073	0.176059	0.739834	1.3541	atop(italic("Plectropomus") * " + " * italic("Variola") * " spp.", "(Coral trout)")
3	1	0.120583	-5.25152	0.174439	0.741554	1.35955	atop(italic("Plectropomus") * " + " * italic("Variola") * " spp.", "(Coral trout)")
3	1	0.154062	-5.56171	0.120162	0.812906	2.559	atop(italic("Plectropomus") * " + " * italic("Variola") * " spp.", "(Coral trout)")
3	1	0.397628	-5.97289	0.0457699	0.73502	1.37392	atop(italic("Plectropomus") * " + " * italic("Variola") * " spp.", "(Coral trout)")
3	1	0.244986	-4.11033	0.0583359	0.803894	2.56645	atop(italic("Plectropomus") * " + " * italic("Variola") * " spp.", "(Coral trout)")
3	1	0.315835	-4.3111	0.00775294	0.782955	2.19583	atop(italic("Plectropomus") * " + " * italic("Variola") * " spp.", "(Coral trout)")
3	1	0.307479	-5.58244	0.0819282	0.759847	1.70588	atop(italic("Plectropomus") * " + " * italic("Variola") * " spp.", "(Coral trout)")
3	1	0.596596	-7.20155	0.0621809	0.743155	1.35653	atop(italic("Plectropomus") * " + " * italic("Variola") * " spp.", "(Coral trout)")
3	1	0.212091	-4.44984	0.0755264	0.704396	0.659278	atop(italic("Plectropomus") * " + " * italic("Variola") * " spp.", "(Coral trout)")
3	1	0.275481	-4.12789	0.0174641	0.729985	0.629356	atop(italic("Plectropomus") * " + " * italic("Variola") * " spp.", "(Coral trout)")
3	1	0.562537	-5.79824	-0.0223079	0.764088	1.38218	atop(italic("Plectropomus") * " + " * italic("Variola") * " spp.", "(Coral trout)")
3	1	0.181649	-5.73597	0.108556	0.76571	1.36826	atop(italic("Plectropomus") * " + " * italic("Variola") * " spp.", "(Coral trout)")
3	1	0.122055	-5.47939	0.181933	0.715169	1.27773	atop(italic("Plectropomus") * " + " * italic("Variola") * " spp.", "(Coral trout)")
3	1	0.228994	-5.53672	0.0879901	0.666406	0.440667	atop(italic("Plectropomus") * " + " * italic("Variola") * " spp.", "(Coral trout)")
3	1	0.192475	-5.53442	0.0994903	0.782595	2.335	atop(italic("Plectropomus") * " + " * italic("Variola") * " spp.", "(Coral trout)")
3	1	0.0445231	-1.65887	0.241438	0.754008	1.68563	atop(italic("Plectropomus") * " + " * italic("Variola") * " spp.", "(Coral trout)")
3	1	0.0572773	-2.4821	0.248636	0.803956	1.91335	atop(italic("Plectropomus") * " + " * italic("Variola") * " spp.", "(Coral trout)")
3	1	0.0722765	-3.29559	0.237521	0.805323	2.10169	atop(italic("Plectropomus") * " + " * italic("Variola") * " spp.", "(Coral trout)")
3	1	0.487374	-6.43559	0.0170711	0.731143	0.893255	atop(italic("Plectropomus") * " + " * italic("Variola") * " spp.", "(Coral trout)")
3	1	0.355982	-5.97727	0.0535563	0.698765	0.616459	atop(italic("Plectropomus") * " + " * italic("Variola") * " spp.", "(Coral trout)")
3	1	0.454288	-4.67765	0.0589255	0.748471	1.70849	atop(italic("Plectropomus") * " + " * italic("Variola") * " spp.", "(Coral trout)")
3	1	0.253669	-4.77231	0.11958	0.722616	0.96839	atop(italic("Plectropomus") * " + " * italic("Variola") * " spp.", "(Coral trout)")
3	1	0.380087	-6.37617	0.126397	0.71225	1.03942	atop(italic("Plectropomus") * " + " * italic("Variola") * " spp.", "(Coral trout)")
3	1	0.611104	-5.6581	0.00490101	0.684748	0.682371	atop(italic("Plectropomus") * " + " * italic("Variola") * " spp.", "(Coral trout)")
3	1	0.638193	-4.94766	-0.0318908	0.769502	1.20823	atop(italic("Plectropomus") * " + " * italic("Variola") * " spp.", "(Coral trout)")
3	1	0.501572	-4.50059	0.000466725	0.704571	1.17461	atop(italic("Plectropomus") * " + " * italic("Variola") * " spp.", "(Coral trout)")
3	1	0.363496	-5.07027	0.0732301	0.774549	1.72574	atop(italic("Plectropomus") * " + " * italic("Variola") * " spp.", "(Coral trout)")
3	1	0.532386	-6.79404	0.0466303	0.720077	0.909582	atop(italic("Plectropomus") * " + " * italic("Variola") * " spp.", "(Coral trout)")
3	1	0.180213	-4.27222	0.125749	0.745816	1.43303	atop(italic("Plectropomus") * " + " * italic("Variola") * " spp.", "(Coral trout)")
3	1	0.255763	-7.69744	0.105769	0.720622	0.830085	atop(italic("Plectropomus") * " + " * italic("Variola") * " spp.", "(Coral trout)")
3	1	0.334787	-3.80635	-0.0386052	0.807842	2.63651	atop(italic("Plectropomus") * " + " * italic("Variola") * " spp.", "(Coral trout)")
3	1	0.553529	-6.15862	-0.0384522	0.736339	1.12683	atop(italic("Plectropomus") * " + " * italic("Variola") * " spp.", "(Coral trout)")
3	1	0.429078	-5.39393	-0.0522145	0.699624	0.588455	atop(italic("Plectropomus") * " + " * italic("Variola") * " spp.", "(Coral trout)")
3	1	0.487905	-4.5316	-0.115881	0.755699	1.48416	atop(italic("Plectropomus") * " + " * italic("Variola") * " spp.", "(Coral trout)")
3	1	0.443839	-5.39153	-0.0612831	0.729593	1.24803	atop(italic("Plectropomus") * " + " * italic("Variola") * " spp.", "(Coral trout)")
3	1	0.0553045	-4.03552	0.300928	0.719049	0.79973	atop(italic("Plectropomus") * " + " * italic("Variola") * " spp.", "(Coral trout)")
3	1	0.251978	-3.57188	0.106706	0.741195	0.783554	atop(italic("Plectropomus") * " + " * italic("Variola") * " spp.", "(Coral trout)")
3	1	0.0620171	-4.27014	0.320472	0.732403	1.37155	atop(italic("Plectropomus") * " + " * italic("Variola") * " spp.", "(Coral trout)")
3	1	0.315521	-3.14559	0.0199417	0.806529	2.04799	atop(italic("Plectropomus") * " + " * italic("Variola") * " spp.", "(Coral trout)")
3	1	0.220693	-4.91909	0.0800112	0.719533	1.56421	atop(italic("Plectropomus") * " + " * italic("Variola") * " spp.", "(Coral trout)")
3	1	0.136235	-6.01374	0.217415	0.740815	1.74858	atop(italic("Plectropomus") * " + " * italic("Variola") * " spp.", "(Coral trout)")
3	1	0.139923	-6.80473	0.185073	0.76383	1.96879	atop(italic("Plectropomus") * " + " * italic("Variola") * " spp.", "(Coral trout)")
3	1	0.0691212	-4.94407	0.26539	0.750296	1.66108	atop(italic("Plectropomus") * " + " * italic("Variola") * " spp.", "(Coral trout)")
3	1	0.0980815	-6.35211	0.227029	0.747062	1.25063	atop(italic("Plectropomus") * " + " * italic("Variola") * " spp.", "(Coral trout)")
3	1	0.0942769	-5.17022	0.206129	0.755905	1.6533	atop(italic("Plectropomus") * " + " * italic("Variola") * " spp.", "(Coral trout)")
3	1	0.106217	-2.67673	0.130708	0.760699	1.71842	atop(italic("Plectropomus") * " + " * italic("Variola") * " spp.", "(Coral trout)")
3	1	0.506011	-8.06113	0.103947	0.745023	1.4356	atop(italic("Plectropomus") * " + " * italic("Variola") * " spp.", "(Coral trout)")
3	1	0.267716	-5.17879	0.0997696	0.733467	1.34699	atop(italic("Plectropomus") * " + " * italic("Variola") * " spp.", "(Coral trout)")
3	1	0.121738	-3.80697	0.211945	0.715835	1.26173	atop(italic("Plectropomus") * " + " * italic("Variola") * " spp.", "(Coral trout)")
3	1	0.261148	-5.62263	0.119746	0.663954	0.309051	atop(italic("Plectropomus") * " + " * italic("Variola") * " spp.", "(Coral trout)")
3	1	0.194354	-6.23603	0.145387	0.711116	1.17728	atop(italic("Plectropomus") * " + " * italic("Variola") * " spp.", "(Coral trout)")
3	1	0.281237	-4.80212	0.0532415	0.704505	0.707279	atop(italic("Plectropomus") * " + " * italic("Variola") * " spp.", "(Coral trout)")
3	1	0.187311	-3.61756	0.106358	0.731648	1.4252	atop(italic("Plectropomus") * " + " * italic("Variola") * " spp.", "(Coral trout)")
3	1	0.453517	-6.74579	0.0632621	0.792147	2.01553	atop(italic("Plectropomus") * " + " * italic("Variola") * " spp.", "(Coral trout)")
3	1	0.623923	-6.71687	0.0109567	0.767983	2.19748	atop(italic("Plectropomus") * " + " * italic("Variola") * " spp.", "(Coral trout)")
3	1	0.302177	-5.37271	0.131251	0.759074	1.28093	atop(italic("Plectropomus") * " + " * italic("Variola") * " spp.", "(Coral trout)")
3	1	0.158645	-4.5341	0.148386	0.751057	1.15538	atop(italic("Plectropomus") * " + " * italic("Variola") * " spp.", "(Coral trout)")
3	1	0.232694	-2.42665	0.0743959	0.780467	1.66114	atop(italic("Plectropomus") * " + " * italic("Variola") * " spp.", "(Coral trout)")
3	1	0.145404	-7.41494	0.210567	0.786591	2.02254	atop(italic("Plectropomus") * " + " * italic("Variola") * " spp.", "(Coral trout)")
3	1	0.327004	-6.12551	0.091717	0.67738	0.449984	atop(italic("Plectropomus") * " + " * italic("Variola") * " spp.", "(Coral trout)")
3	1	0.116501	-3.43998	0.16367	0.716892	1.21501	atop(italic("Plectropomus") * " + " * italic("Variola") * " spp.", "(Coral trout)")
3	1	0.124009	-4.58254	0.156649	0.814525	2.46037	atop(italic("Plectropomus") * " + " * italic("Variola") * " spp.", "(Coral trout)")
3	1	0.293029	-4.91707	0.0987398	0.669068	0.427011	atop(italic("Plectropomus") * " + " * italic("Variola") * " spp.", "(Coral trout)")
3	1	0.279679	-4.48296	0.00597756	0.733714	1.31296	atop(italic("Plectropomus") * " + " * italic("Variola") * " spp.", "(Coral trout)")
3	1	0.207079	-4.49223	0.0264837	0.739551	1.45076	atop(italic("Plectropomus") * " + " * italic("Variola") * " spp.", "(Coral trout)")
3	1	0.207142	-4.70036	0.100557	0.726753	1.21275	atop(italic("Plectropomus") * " + " * italic("Variola") * " spp.", "(Coral trout)")
3	1	0.20742	-4.41636	0.122669	0.738203	1.04402	atop(italic("Plectropomus") * " + " * italic("Variola") * " spp.", "(Coral trout)")
3	1	0.337554	-6.3885	0.10471	0.707899	0.929977	atop(italic("Plectropomus") * " + " * italic("Variola") * " spp.", "(Coral trout)")
3	1	0.0590674	-3.72427	0.308806	0.717802	0.516453	atop(italic("Plectropomus") * " + " * italic("Variola") * " spp.", "(Coral trout)")
3	1	0.0745362	-2.90621	0.192729	0.722078	0.694751	atop(italic("Plectropomus") * " + " * italic("Variola") * " spp.", "(Coral trout)")
3	1	0.189472	-5.6474	0.119568	0.820825	3.34308	atop(italic("Plectropomus") * " + " * italic("Variola") * " spp.", "(Coral trout)")
3	1	0.129762	-4.13392	0.0849845	0.756882	1.35638	atop(italic("Plectropomus") * " + " * italic("Variola") * " spp.", "(Coral trout)")
3	1	0.118691	-4.64297	0.105597	0.757875	1.53996	atop(italic("Plectropomus") * " + " * italic("Variola") * " spp.", "(Coral trout)")
3	1	0.419046	-7.68227	0.136057	0.748349	1.20522	atop(italic("Plectropomus") * " + " * italic("Variola") * " spp.", "(Coral trout)")
3	1	0.192039	-3.87032	0.103213	0.719854	1.1003	atop(italic("Plectropomus") * " + " * italic("Variola") * " spp.", "(Coral trout)")
3	1	0.0785401	-4.52828	0.179453	0.681577	0.61116	atop(italic("Plectropomus") * " + " * italic("Variola") * " spp.", "(Coral trout)")
3	1	0.0683445	-5.07351	0.235117	0.7992	2.27885	atop(italic("Plectropomus") * " + " * italic("Variola") * " spp.", "(Coral trout)")
3	1	0.0627092	-5.78974	0.269429	0.759077	1.38914	atop(italic("Plectropomus") * " + " * italic("Variola") * " spp.", "(Coral trout)")
3	1	0.698166	-4.98072	-0.0789336	0.849957	3.57647	atop(italic("Plectropomus") * " + " * italic("Variola") * " spp.", "(Coral trout)")
3	1	0.445369	-5.64235	0.016441	0.803268	2.28131	atop(italic("Plectropomus") * " + " * italic("Variola") * " spp.", "(Coral trout)")
3	1	0.0989817	-5.45727	0.244672	0.811345	2.32221	atop(italic("Plectropomus") * " + " * italic("Variola") * " spp.", "(Coral trout)")
3	1	0.0586058	-3.36118	0.248365	0.740818	0.81455	atop(italic("Plectropomus") * " + " * italic("Variola") * " spp.", "(Coral trout)")
3	1	0.231328	-5.57262	0.162328	0.734213	1.28459	atop(italic("Plectropomus") * " + " * italic("Variola") * " spp.", "(Coral trout)")
3	1	0.160735	-3.15298	0.173441	0.777151	2.20058	atop(italic("Plectropomus") * " + " * italic("Variola") * " spp.", "(Coral trout)")
3	1	0.195463	-4.4564	0.162182	0.792481	2.18636	atop(italic("Plectropomus") * " + " * italic("Variola") * " spp.", "(Coral trout)")
3	1	0.284661	-5.8935	0.16276	0.783402	1.92965	atop(italic("Plectropomus") * " + " * italic("Variola") * " spp.", "(Coral trout)")
3	1	0.438954	-5.29091	0.0319614	0.814675	2.35639	atop(italic("Plectropomus") * " + " * italic("Variola") * " spp.", "(Coral trout)")
3	1	0.128154	-3.80249	0.15524	0.750119	0.924253	atop(italic("Plectropomus") * " + " * italic("Variola") * " spp.", "(Coral trout)")
3	1	0.977408	-6.72908	-0.0194311	0.7297	1.4386	atop(italic("Plectropomus") * " + " * italic("Variola") * " spp.", "(Coral trout)")
3	1	0.361046	-4.19374	0.0804391	0.760894	1.32593	atop(italic("Plectropomus") * " + " * italic("Variola") * " spp.", "(Coral trout)")
3	1	0.0685335	-7.26029	0.384061	0.671113	0.545106	atop(italic("Plectropomus") * " + " * italic("Variola") * " spp.", "(Coral trout)")
3	1	0.0685102	-6.9851	0.378295	0.720573	0.983105	atop(italic("Plectropomus") * " + " * italic("Variola") * " spp.", "(Coral trout)")
3	1	0.207003	-7.9831	0.204092	0.833929	3.33976	atop(italic("Plectropomus") * " + " * italic("Variola") * " spp.", "(Coral trout)")
3	1	0.0881782	-5.10186	0.254884	0.706801	0.724289	atop(italic("Plectropomus") * " + " * italic("Variola") * " spp.", "(Coral trout)")
3	1	0.301085	-5.73611	0.0533232	0.718675	1.17361	atop(italic("Plectropomus") * " + " * italic("Variola") * " spp.", "(Coral trout)")
3	1	0.206882	-6.41619	0.147794	0.588381	-0.0378082	atop(italic("Plectropomus") * " + " * italic("Variola") * " spp.", "(Coral trout)")
3	1	0.25294	-4.42388	0.0620012	0.619301	0.338698	atop(italic("Plectropomus") * " + " * italic("Variola") * " spp.", "(Coral trout)")
3	1	0.29664	-4.8137	0.0678851	0.646138	0.743961	atop(italic("Plectropomus") * " + " * italic("Variola") * " spp.", "(Coral trout)")
3	1	0.346766	-4.8526	0.0607832	0.672018	1.05199	atop(italic("Plectropomus") * " + " * italic("Variola") * " spp.", "(Coral trout)")
3	1	0.279425	-6.19456	0.147065	0.834031	2.45924	atop(italic("Plectropomus") * " + " * italic("Variola") * " spp.", "(Coral trout)")
3	1	0.739172	-5.4193	-0.00159151	0.804068	2.43286	atop(italic("Plectropomus") * " + " * italic("Variola") * " spp.", "(Coral trout)")
3	1	0.344606	-7.05822	0.136617	0.781996	1.94571	atop(italic("Plectropomus") * " + " * italic("Variola") * " spp.", "(Coral trout)")
3	1	0.599791	-5.97614	0.022715	0.728074	0.857432	atop(italic("Plectropomus") * " + " * italic("Variola") * " spp.", "(Coral trout)")
3	1	0.203415	-5.59219	0.110176	0.74905	1.01036	atop(italic("Plectropomus") * " + " * italic("Variola") * " spp.", "(Coral trout)")
3	1	0.11207	-4.21078	0.162156	0.744111	1.38823	atop(italic("Plectropomus") * " + " * italic("Variola") * " spp.", "(Coral trout)")
3	1	0.181808	-4.76955	0.141446	0.779898	1.86491	atop(italic("Plectropomus") * " + " * italic("Variola") * " spp.", "(Coral trout)")
3	1	0.171505	-3.66993	0.0889006	0.764671	1.43922	atop(italic("Plectropomus") * " + " * italic("Variola") * " spp.", "(Coral trout)")
3	1	0.128571	-5.75767	0.197837	0.754768	1.61779	atop(italic("Plectropomus") * " + " * italic("Variola") * " spp.", "(Coral trout)")
3	1	0.115042	-6.46257	0.253649	0.84561	3.27447	atop(italic("Plectropomus") * " + " * italic("Variola") * " spp.", "(Coral trout)")
3	1	0.136627	-4.5778	0.206008	0.764187	2.25956	atop(italic("Plectropomus") * " + " * italic("Variola") * " spp.", "(Coral trout)")
3	1	0.416866	-5.11836	0.0881331	0.683723	0.405592	atop(italic("Plectropomus") * " + " * italic("Variola") * " spp.", "(Coral trout)")
3	1	0.22799	-7.363	0.21107	0.800039	2.25711	atop(italic("Plectropomus") * " + " * italic("Variola") * " spp.", "(Coral trout)")
3	1	0.189443	-5.75554	0.198783	0.748743	1.30034	atop(italic("Plectropomus") * " + " * italic("Variola") * " spp.", "(Coral trout)")
3	1	0.127354	-5.09805	0.211687	0.768323	1.81166	atop(italic("Plectropomus") * " + " * italic("Variola") * " spp.", "(Coral trout)")
3	1	0.0861216	-4.21733	0.226468	0.679691	0.598794	atop(italic("Plectropomus") * " + " * italic("Variola") * " spp.", "(Coral trout)")
3	1	0.14841	-5.57932	0.191145	0.804099	2.38746	atop(italic("Plectropomus") * " + " * italic("Variola") * " spp.", "(Coral trout)")
3	1	0.22752	-4.4368	0.114308	0.696886	0.462541	atop(italic("Plectropomus") * " + " * italic("Variola") * " spp.", "(Coral trout)")
3	1	0.177185	-4.62999	0.145761	0.663012	-0.327894	atop(italic("Plectropomus") * " + " * italic("Variola") * " spp.", "(Coral trout)")
3	1	1.09709	-6.30885	-0.0663035	0.806189	2.79946	atop(italic("Plectropomus") * " + " * italic("Variola") * " spp.", "(Coral trout)")
3	1	1.03577	-5.97921	-0.0573298	0.703014	0.177625	atop(italic("Plectropomus") * " + " * italic("Variola") * " spp.", "(Coral trout)")
3	1	0.120365	-5.28779	0.202676	0.738268	1.45057	atop(italic("Plectropomus") * " + " * italic("Variola") * " spp.", "(Coral trout)")
3	1	0.154709	-4.12575	0.150971	0.753275	1.42765	atop(italic("Plectropomus") * " + " * italic("Variola") * " spp.", "(Coral trout)")
3	1	0.354625	-4.70578	0.0503776	0.794839	1.94785	atop(italic("Plectropomus") * " + " * italic("Variola") * " spp.", "(Coral trout)")
3	1	0.0539301	-6.2717	0.352169	0.672613	0.672043	atop(italic("Plectropomus") * " + " * italic("Variola") * " spp.", "(Coral trout)")
3	1	0.898698	-7.39968	-0.0236063	0.755586	1.33886	atop(italic("Plectropomus") * " + " * italic("Variola") * " spp.", "(Coral trout)")
3	1	0.233408	-7.97022	0.250589	0.757523	1.33116	atop(italic("Plectropomus") * " + " * italic("Variola") * " spp.", "(Coral trout)")
3	1	0.27557	-6.89676	0.132317	0.737981	1.14487	atop(italic("Plectropomus") * " + " * italic("Variola") * " spp.", "(Coral trout)")
3	1	0.333368	-7.46517	0.112965	0.694401	0.651189	atop(italic("Plectropomus") * " + " * italic("Variola") * " spp.", "(Coral trout)")
3	1	0.317065	-5.44499	0.0278163	0.747204	1.83184	atop(italic("Plectropomus") * " + " * italic("Variola") * " spp.", "(Coral trout)")
3	1	0.462384	-5.98032	0.0183988	0.698732	0.560896	atop(italic("Plectropomus") * " + " * italic("Variola") * " spp.", "(Coral trout)")
3	1	0.10283	-4.47542	0.192845	0.790804	2.19585	atop(italic("Plectropomus") * " + " * italic("Variola") * " spp.", "(Coral trout)")
3	1	0.0415583	-3.82386	0.273413	0.795616	2.40266	atop(italic("Plectropomus") * " + " * italic("Variola") * " spp.", "(Coral trout)")
3	1	0.0479712	-5.04952	0.270704	0.790843	2.40722	atop(italic("Plectropomus") * " + " * italic("Variola") * " spp.", "(Coral trout)")
3	1	0.0365906	-4.64421	0.30926	0.683527	0.37822	atop(italic("Plectropomus") * " + " * italic("Variola") * " spp.", "(Coral trout)")
3	1	0.139086	-4.39027	0.112259	0.642906	-0.453057	atop(italic("Plectropomus") * " + " * italic("Variola") * " spp.", "(Coral trout)")
3	1	0.194786	-6.33426	0.166962	0.783519	2.36376	atop(italic("Plectropomus") * " + " * italic("Variola") * " spp.", "(Coral trout)")
3	1	0.393993	-4.1012	-0.0373759	0.704707	0.842888	atop(italic("Plectropomus") * " + " * italic("Variola") * " spp.", "(Coral trout)")
3	1	0.272877	-6.58348	0.0976701	0.729946	1.47629	atop(italic("Plectropomus") * " + " * italic("Variola") * " spp.", "(Coral trout)")
3	1	0.345276	-4.58619	0.0493259	0.716992	0.943018	atop(italic("Plectropomus") * " + " * italic("Variola") * " spp.", "(Coral trout)")
3	1	0.489156	-5.47332	0.0153233	0.77753	1.78609	atop(italic("Plectropomus") * " + " * italic("Variola") * " spp.", "(Coral trout)")
3	1	0.194501	-4.41043	0.092576	0.728329	1.53428	atop(italic("Plectropomus") * " + " * italic("Variola") * " spp.", "(Coral trout)")
3	1	0.0293553	-3.54017	0.323236	0.765718	1.2693	atop(italic("Plectropomus") * " + " * italic("Variola") * " spp.", "(Coral trout)")
3	1	0.277621	-4.37485	0.0712514	0.809604	1.90345	atop(italic("Plectropomus") * " + " * italic("Variola") * " spp.", "(Coral trout)")
3	1	0.314585	-5.92094	0.103161	0.709012	1.23871	atop(italic("Plectropomus") * " + " * italic("Variola") * " spp.", "(Coral trout)")
3	1	0.215398	-5.18699	0.112209	0.746058	1.57904	atop(italic("Plectropomus") * " + " * italic("Variola") * " spp.", "(Coral trout)")
3	1	0.254241	-6.15833	0.103186	0.791413	2.41595	atop(italic("Plectropomus") * " + " * italic("Variola") * " spp.", "(Coral trout)")
3	1	0.162972	-4.77026	0.12655	0.790414	2.36365	atop(italic("Plectropomus") * " + " * italic("Variola") * " spp.", "(Coral trout)")
3	1	0.356861	-5.92052	0.0854524	0.805235	2.24092	atop(italic("Plectropomus") * " + " * italic("Variola") * " spp.", "(Coral trout)")
3	1	0.157557	-6.46332	0.180879	0.756565	1.20427	atop(italic("Plectropomus") * " + " * italic("Variola") * " spp.", "(Coral trout)")
3	1	0.125505	-6.57781	0.223467	0.767307	1.30133	atop(italic("Plectropomus") * " + " * italic("Variola") * " spp.", "(Coral trout)")
3	1	0.169981	-4.66086	0.14887	0.726666	1.05324	atop(italic("Plectropomus") * " + " * italic("Variola") * " spp.", "(Coral trout)")
3	1	0.252849	-3.84533	0.0465027	0.737001	1.17194	atop(italic("Plectropomus") * " + " * italic("Variola") * " spp.", "(Coral trout)")
3	1	0.251971	-5.75453	0.0684118	0.75856	1.56364	atop(italic("Plectropomus") * " + " * italic("Variola") * " spp.", "(Coral trout)")
3	1	0.277719	-2.83781	0.0504358	0.707962	0.880131	atop(italic("Plectropomus") * " + " * italic("Variola") * " spp.", "(Coral trout)")
3	1	0.148877	-3.05448	0.156815	0.685871	0.360213	atop(italic("Plectropomus") * " + " * italic("Variola") * " spp.", "(Coral trout)")
3	1	0.262992	-6.88186	0.117742	0.743624	1.21836	atop(italic("Plectropomus") * " + " * italic("Variola") * " spp.", "(Coral trout)")
3	1	0.337434	-6.10707	0.114403	0.741907	1.58118	atop(italic("Plectropomus") * " + " * italic("Variola") * " spp.", "(Coral trout)")
3	1	0.250504	-5.62625	0.0777448	0.801755	2.31044	atop(italic("Plectropomus") * " + " * italic("Variola") * " spp.", "(Coral trout)")
3	1	0.305033	-4.42214	0.0498997	0.721526	1.28558	atop(italic("Plectropomus") * " + " * italic("Variola") * " spp.", "(Coral trout)")
3	1	0.145303	-4.03908	0.10119	0.757765	1.95191	atop(italic("Plectropomus") * " + " * italic("Variola") * " spp.", "(Coral trout)")
3	1	0.138932	-5.69798	0.223109	0.686515	0.405349	atop(italic("Plectropomus") * " + " * italic("Variola") * " spp.", "(Coral trout)")
3	1	0.213208	-5.92801	0.129106	0.797019	2.34169	atop(italic("Plectropomus") * " + " * italic("Variola") * " spp.", "(Coral trout)")
3	1	0.192919	-5.01366	0.119396	0.803388	2.76396	atop(italic("Plectropomus") * " + " * italic("Variola") * " spp.", "(Coral trout)")
3	1	0.196113	-2.84766	0.0551678	0.735078	1.1365	atop(italic("Plectropomus") * " + " * italic("Variola") * " spp.", "(Coral trout)")
3	1	0.233123	-6.23793	0.0962535	0.730362	0.908332	atop(italic("Plectropomus") * " + " * italic("Variola") * " spp.", "(Coral trout)")
3	1	0.209548	-5.6556	0.140229	0.719776	0.587286	atop(italic("Plectropomus") * " + " * italic("Variola") * " spp.", "(Coral trout)")
3	1	0.196486	-5.49338	0.143967	0.699932	0.695954	atop(italic("Plectropomus") * " + " * italic("Variola") * " spp.", "(Coral trout)")
3	1	0.264765	-5.98724	0.140734	0.716478	1.25464	atop(italic("Plectropomus") * " + " * italic("Variola") * " spp.", "(Coral trout)")
3	1	0.23186	-5.24679	0.188509	0.675972	0.326443	atop(italic("Plectropomus") * " + " * italic("Variola") * " spp.", "(Coral trout)")
3	1	0.597127	-5.57559	-0.0285488	0.758838	2.00872	atop(italic("Plectropomus") * " + " * italic("Variola") * " spp.", "(Coral trout)")
3	1	0.357841	-5.03563	0.0459425	0.822089	2.60819	atop(italic("Plectropomus") * " + " * italic("Variola") * " spp.", "(Coral trout)")
3	1	0.270551	-4.60659	0.0992071	0.830924	2.8302	atop(italic("Plectropomus") * " + " * italic("Variola") * " spp.", "(Coral trout)")
3	1	0.290271	-4.61001	0.150481	0.767034	1.44834	atop(italic("Plectropomus") * " + " * italic("Variola") * " spp.", "(Coral trout)")
3	1	1.00557	-6.81609	-0.00579819	0.693441	0.772224	atop(italic("Plectropomus") * " + " * italic("Variola") * " spp.", "(Coral trout)")
3	1	0.256261	-5.93341	0.137192	0.79028	2.28777	atop(italic("Plectropomus") * " + " * italic("Variola") * " spp.", "(Coral trout)")
3	1	0.0988652	-3.57394	0.18194	0.711706	0.847647	atop(italic("Plectropomus") * " + " * italic("Variola") * " spp.", "(Coral trout)")
3	1	0.248416	-5.92504	0.139899	0.713263	1.26088	atop(italic("Plectropomus") * " + " * italic("Variola") * " spp.", "(Coral trout)")
3	1	0.426176	-4.99959	0.122487	0.768815	1.70789	atop(italic("Plectropomus") * " + " * italic("Variola") * " spp.", "(Coral trout)")
3	1	0.284435	-5.59716	0.137563	0.705972	0.873565	atop(italic("Plectropomus") * " + " * italic("Variola") * " spp.", "(Coral trout)")
3	1	0.29833	-5.32689	0.102161	0.860215	3.49975	atop(italic("Plectropomus") * " + " * italic("Variola") * " spp.", "(Coral trout)")
3	1	0.209498	-5.51945	0.170227	0.833029	2.72108	atop(italic("Plectropomus") * " + " * italic("Variola") * " spp.", "(Coral trout)")
3	1	0.199941	-6.16651	0.140481	0.821443	2.40684	atop(italic("Plectropomus") * " + " * italic("Variola") * " spp.", "(Coral trout)")
3	1	0.0959363	-4.4944	0.207266	0.820039	2.36665	atop(italic("Plectropomus") * " + " * italic("Variola") * " spp.", "(Coral trout)")
3	1	0.470935	-4.76664	-0.0314731	0.700725	1.20379	atop(italic("Plectropomus") * " + " * italic("Variola") * " spp.", "(Coral trout)")
3	1	0.439038	-5.63363	0.00647253	0.795985	1.78604	atop(italic("Plectropomus") * " + " * italic("Variola") * " spp.", "(Coral trout)")
3	1	0.733319	-4.90512	-0.0766281	0.794306	1.86401	atop(italic("Plectropomus") * " + " * italic("Variola") * " spp.", "(Coral trout)")
3	1	0.538372	-4.82809	-0.0137055	0.781138	1.34007	atop(italic("Plectropomus") * " + " * italic("Variola") * " spp.", "(Coral trout)")
3	1	0.309484	-5.0368	0.0337367	0.721905	1.3957	atop(italic("Plectropomus") * " + " * italic("Variola") * " spp.", "(Coral trout)")
3	1	0.325832	-5.33182	0.0332229	0.766827	1.73026	atop(italic("Plectropomus") * " + " * italic("Variola") * " spp.", "(Coral trout)")
3	1	0.801701	-6.62886	-0.0384606	0.782128	1.90649	atop(italic("Plectropomus") * " + " * italic("Variola") * " spp.", "(Coral trout)")
3	1	0.865958	-5.67651	-0.0562164	0.725584	0.703106	atop(italic("Plectropomus") * " + " * italic("Variola") * " spp.", "(Coral trout)")
3	1	4.48667	-6.65722	-0.210092	0.717124	1.19326	atop(italic("Plectropomus") * " + " * italic("Variola") * " spp.", "(Coral trout)")
3	1	3.34654	-5.9853	-0.195879	0.756085	1.23028	atop(italic("Plectropomus") * " + " * italic("Variola") * " spp.", "(Coral trout)")
3	1	1.545	-5.33328	-0.109002	0.769507	1.48816	atop(italic("Plectropomus") * " + " * italic("Variola") * " spp.", "(Coral trout)")
3	1	1.99491	-5.16515	-0.130951	0.731607	1.18736	atop(italic("Plectropomus") * " + " * italic("Variola") * " spp.", "(Coral trout)")
3	1	1.59299	-4.83567	-0.122206	0.764657	1.60426	atop(italic("Plectropomus") * " + " * italic("Variola") * " spp.", "(Coral trout)")
3	1	0.978426	-4.404	-0.0604549	0.705498	1.09824	atop(italic("Plectropomus") * " + " * italic("Variola") * " spp.", "(Coral trout)")
3	1	0.748811	-4.34725	-0.0253035	0.740484	1.46361	atop(italic("Plectropomus") * " + " * italic("Variola") * " spp.", "(Coral trout)")
3	1	0.148594	-5.23527	0.227187	0.759488	1.45918	atop(italic("Plectropomus") * " + " * italic("Variola") * " spp.", "(Coral trout)")
3	1	0.0943402	-4.46795	0.234565	0.786015	1.84904	atop(italic("Plectropomus") * " + " * italic("Variola") * " spp.", "(Coral trout)")
3	1	0.0326955	-3.44076	0.36018	0.718235	0.788394	atop(italic("Plectropomus") * " + " * italic("Variola") * " spp.", "(Coral trout)")
3	1	0.0517527	-3.45065	0.241576	0.809436	2.29406	atop(italic("Plectropomus") * " + " * italic("Variola") * " spp.", "(Coral trout)")
3	1	0.586079	-6.05786	0.0281627	0.675271	0.523749	atop(italic("Plectropomus") * " + " * italic("Variola") * " spp.", "(Coral trout)")
3	1	0.174145	-4.74465	0.125402	0.783294	1.72473	atop(italic("Plectropomus") * " + " * italic("Variola") * " spp.", "(Coral trout)")
3	1	0.209979	-4.44646	0.109854	0.73947	1.48951	atop(italic("Plectropomus") * " + " * italic("Variola") * " spp.", "(Coral trout)")
3	1	0.242516	-4.11435	0.0726859	0.773258	1.66063	atop(italic("Plectropomus") * " + " * italic("Variola") * " spp.", "(Coral trout)")
3	1	0.766965	-4.68062	-0.0057152	0.801749	2.2517	atop(italic("Plectropomus") * " + " * italic("Variola") * " spp.", "(Coral trout)")
3	1	0.665171	-5.43024	0.0244033	0.816876	2.20187	atop(italic("Plectropomus") * " + " * italic("Variola") * " spp.", "(Coral trout)")
3	1	0.0918694	-3.64936	0.19918	0.781422	1.39733	atop(italic("Plectropomus") * " + " * italic("Variola") * " spp.", "(Coral trout)")
3	1	1.116	-5.71694	-0.0519233	0.663206	0.470825	atop(italic("Plectropomus") * " + " * italic("Variola") * " spp.", "(Coral trout)")
3	1	0.29455	-5.64872	0.055542	0.742761	1.61212	atop(italic("Plectropomus") * " + " * italic("Variola") * " spp.", "(Coral trout)")
3	1	0.377071	-5.99483	0.108312	0.721357	1.18163	atop(italic("Plectropomus") * " + " * italic("Variola") * " spp.", "(Coral trout)")
3	1	0.0878075	-3.9936	0.233675	0.81257	2.59472	atop(italic("Plectropomus") * " + " * italic("Variola") * " spp.", "(Coral trout)")
3	1	0.383606	-6.99605	0.131104	0.774021	2.12109	atop(italic("Plectropomus") * " + " * italic("Variola") * " spp.", "(Coral trout)")
3	1	0.30023	-5.35743	0.115033	0.779518	2.11368	atop(italic("Plectropomus") * " + " * italic("Variola") * " spp.", "(Coral trout)")
3	1	0.324729	-4.99927	0.0530401	0.764661	1.50026	atop(italic("Plectropomus") * " + " * italic("Variola") * " spp.", "(Coral trout)")
3	1	0.21563	-3.40123	0.0919731	0.81032	2.84539	atop(italic("Plectropomus") * " + " * italic("Variola") * " spp.", "(Coral trout)")
3	1	0.19804	-4.43657	0.127761	0.740496	1.36186	atop(italic("Plectropomus") * " + " * italic("Variola") * " spp.", "(Coral trout)")
3	1	0.30791	-5.1915	0.0908329	0.741138	1.35498	atop(italic("Plectropomus") * " + " * italic("Variola") * " spp.", "(Coral trout)")
3	1	0.216889	-5.00984	0.112796	0.72186	0.965623	atop(italic("Plectropomus") * " + " * italic("Variola") * " spp.", "(Coral trout)")
3	1	0.370462	-5.52926	0.0908546	0.774436	2.02518	atop(italic("Plectropomus") * " + " * italic("Variola") * " spp.", "(Coral trout)")
3	1	0.324199	-4.63172	0.0588485	0.680707	0.831929	atop(italic("Plectropomus") * " + " * italic("Variola") * " spp.", "(Coral trout)")
3	1	0.253051	-4.98741	0.0729434	0.686194	-0.0828176	atop(italic("Plectropomus") * " + " * italic("Variola") * " spp.", "(Coral trout)")
3	1	0.196028	-4.34932	0.0987328	0.657453	-0.0329807	atop(italic("Plectropomus") * " + " * italic("Variola") * " spp.", "(Coral trout)")
3	1	0.314188	-4.70412	0.0351237	0.694045	0.644528	atop(italic("Plectropomus") * " + " * italic("Variola") * " spp.", "(Coral trout)")
3	1	0.309082	-6.75999	0.113273	0.729611	1.22148	atop(italic("Plectropomus") * " + " * italic("Variola") * " spp.", "(Coral trout)")
3	1	1.20285	-6.83504	-0.0206687	0.730646	0.984099	atop(italic("Plectropomus") * " + " * italic("Variola") * " spp.", "(Coral trout)")
3	1	1.09322	-4.45888	-0.106726	0.753643	1.61721	atop(italic("Plectropomus") * " + " * italic("Variola") * " spp.", "(Coral trout)")
3	1	0.391862	-3.51425	0.0570322	0.77732	1.9739	atop(italic("Plectropomus") * " + " * italic("Variola") * " spp.", "(Coral trout)")
3	1	0.622018	-5.35432	0.0159458	0.776361	2.12018	atop(italic("Plectropomus") * " + " * italic("Variola") * " spp.", "(Coral trout)")
3	1	0.318153	-5.5845	0.0978989	0.804389	2.53753	atop(italic("Plectropomus") * " + " * italic("Variola") * " spp.", "(Coral trout)")
3	1	0.433371	-5.38804	0.0333249	0.761654	2.02684	atop(italic("Plectropomus") * " + " * italic("Variola") * " spp.", "(Coral trout)")
3	1	0.142364	-5.11764	0.215026	0.706688	1.04932	atop(italic("Plectropomus") * " + " * italic("Variola") * " spp.", "(Coral trout)")
3	1	0.423262	-4.84511	0.0277148	0.787713	2.22311	atop(italic("Plectropomus") * " + " * italic("Variola") * " spp.", "(Coral trout)")
3	1	0.163343	-4.68039	0.14475	0.696856	1.02424	atop(italic("Plectropomus") * " + " * italic("Variola") * " spp.", "(Coral trout)")
3	1	0.278841	-2.3785	0.0111593	0.691866	0.923789	atop(italic("Plectropomus") * " + " * italic("Variola") * " spp.", "(Coral trout)")
3	1	0.105256	-4.84983	0.162786	0.766693	1.30601	atop(italic("Plectropomus") * " + " * italic("Variola") * " spp.", "(Coral trout)")
3	1	0.0581094	-4.72673	0.283412	0.681789	0.455716	atop(italic("Plectropomus") * " + " * italic("Variola") * " spp.", "(Coral trout)")
3	1	0.108151	-5.24183	0.296232	0.769769	1.59283	atop(italic("Plectropomus") * " + " * italic("Variola") * " spp.", "(Coral trout)")
3	1	0.196446	-4.08334	0.194413	0.7624	1.72454	atop(italic("Plectropomus") * " + " * italic("Variola") * " spp.", "(Coral trout)")
3	1	0.41285	-4.85427	0.0510474	0.74975	1.48125	atop(italic("Plectropomus") * " + " * italic("Variola") * " spp.", "(Coral trout)")
3	1	0.599907	-5.9992	0.0343479	0.761252	1.66524	atop(italic("Plectropomus") * " + " * italic("Variola") * " spp.", "(Coral trout)")
3	1	0.578364	-5.97469	0.0263993	0.792687	1.91034	atop(italic("Plectropomus") * " + " * italic("Variola") * " spp.", "(Coral trout)")
3	1	0.153417	-4.36026	0.152839	0.792953	1.99829	atop(italic("Plectropomus") * " + " * italic("Variola") * " spp.", "(Coral trout)")
3	1	0.448454	-6.5447	0.0952631	0.702056	0.0965373	atop(italic("Plectropomus") * " + " * italic("Variola") * " spp.", "(Coral trout)")
3	1	0.348481	-6.20798	0.0836815	0.668624	0.276226	atop(italic("Plectropomus") * " + " * italic("Variola") * " spp.", "(Coral trout)")
3	1	0.246862	-4.90975	0.106792	0.746275	1.267	atop(italic("Plectropomus") * " + " * italic("Variola") * " spp.", "(Coral trout)")
3	1	0.383408	-4.88837	0.0259934	0.701803	0.45973	atop(italic("Plectropomus") * " + " * italic("Variola") * " spp.", "(Coral trout)")
3	1	0.38403	-6.23869	0.111253	0.724956	0.733187	atop(italic("Plectropomus") * " + " * italic("Variola") * " spp.", "(Coral trout)")
3	1	1.7501	-6.15109	-0.0954722	0.737744	0.936999	atop(italic("Plectropomus") * " + " * italic("Variola") * " spp.", "(Coral trout)")
3	1	1.48025	-6.40179	-0.0564207	0.740977	1.31426	atop(italic("Plectropomus") * " + " * italic("Variola") * " spp.", "(Coral trout)")
3	1	0.0596935	-4.25427	0.284096	0.769925	1.86725	atop(italic("Plectropomus") * " + " * italic("Variola") * " spp.", "(Coral trout)")
3	1	0.162204	-5.0814	0.214	0.715028	0.608978	atop(italic("Plectropomus") * " + " * italic("Variola") * " spp.", "(Coral trout)")
3	1	0.0841422	-3.88076	0.241695	0.67168	0.1212	atop(italic("Plectropomus") * " + " * italic("Variola") * " spp.", "(Coral trout)")
3	1	0.394747	-7.52154	0.0935344	0.74906	1.79104	atop(italic("Plectropomus") * " + " * italic("Variola") * " spp.", "(Coral trout)")
3	1	0.198649	-6.94646	0.158693	0.764183	1.59698	atop(italic("Plectropomus") * " + " * italic("Variola") * " spp.", "(Coral trout)")
3	1	0.292912	-6.52507	0.0807102	0.754535	1.49454	atop(italic("Plectropomus") * " + " * italic("Variola") * " spp.", "(Coral trout)")
3	1	0.205375	-5.61836	0.079758	0.746304	1.29397	atop(italic("Plectropomus") * " + " * italic("Variola") * " spp.", "(Coral trout)")
3	1	0.0873332	-4.40997	0.263035	0.819069	2.72787	atop(italic("Plectropomus") * " + " * italic("Variola") * " spp.", "(Coral trout)")
3	1	0.336942	-5.38671	0.100135	0.65394	-0.0475607	atop(italic("Plectropomus") * " + " * italic("Variola") * " spp.", "(Coral trout)")
3	1	0.0375517	-6.01264	0.407342	0.781671	2.57085	atop(italic("Plectropomus") * " + " * italic("Variola") * " spp.", "(Coral trout)")
3	1	0.0737291	-5.78282	0.341199	0.721547	1.2912	atop(italic("Plectropomus") * " + " * italic("Variola") * " spp.", "(Coral trout)")
3	1	0.059102	-5.0205	0.323804	0.729988	1.42419	atop(italic("Plectropomus") * " + " * italic("Variola") * " spp.", "(Coral trout)")
3	1	0.134078	-4.62934	0.214414	0.687042	0.334588	atop(italic("Plectropomus") * " + " * italic("Variola") * " spp.", "(Coral trout)")
3	1	0.0797957	-4.00792	0.239256	0.745116	1.22792	atop(italic("Plectropomus") * " + " * italic("Variola") * " spp.", "(Coral trout)")
3	1	0.168428	-5.09383	0.182723	0.740686	1.4138	atop(italic("Plectropomus") * " + " * italic("Variola") * " spp.", "(Coral trout)")
3	1	0.271234	-6.67561	0.168841	0.813872	2.47361	atop(italic("Plectropomus") * " + " * italic("Variola") * " spp.", "(Coral trout)")
3	1	0.265829	-3.47294	0.0551282	0.790818	2.03047	atop(italic("Plectropomus") * " + " * italic("Variola") * " spp.", "(Coral trout)")
3	1	0.360322	-4.49987	0.0959971	0.714338	1.28215	atop(italic("Plectropomus") * " + " * italic("Variola") * " spp.", "(Coral trout)")
3	1	0.236431	-3.63034	0.124881	0.704641	1.08596	atop(italic("Plectropomus") * " + " * italic("Variola") * " spp.", "(Coral trout)")
3	1	1.63894	-5.19156	-0.141973	0.81084	2.2122	atop(italic("Plectropomus") * " + " * italic("Variola") * " spp.", "(Coral trout)")
3	1	1.06342	-5.1797	-0.0594375	0.76707	1.31494	atop(italic("Plectropomus") * " + " * italic("Variola") * " spp.", "(Coral trout)")
3	1	0.327691	-3.55979	0.0562072	0.773011	1.63055	atop(italic("Plectropomus") * " + " * italic("Variola") * " spp.", "(Coral trout)")
3	1	0.294458	-6.21945	0.162864	0.710799	1.04293	atop(italic("Plectropomus") * " + " * italic("Variola") * " spp.", "(Coral trout)")
3	1	0.832778	-5.97557	0.0199625	0.709179	0.912833	atop(italic("Plectropomus") * " + " * italic("Variola") * " spp.", "(Coral trout)")
3	1	0.338596	-4.59709	0.126022	0.718054	1.21615	atop(italic("Plectropomus") * " + " * italic("Variola") * " spp.", "(Coral trout)")
3	1	0.387306	-5.79733	0.0539972	0.702883	0.671297	atop(italic("Plectropomus") * " + " * italic("Variola") * " spp.", "(Coral trout)")
3	1	0.183364	-5.76083	0.17772	0.760554	1.74318	atop(italic("Plectropomus") * " + " * italic("Variola") * " spp.", "(Coral trout)")
3	1	0.0896347	-5.32721	0.261122	0.72642	1.08397	atop(italic("Plectropomus") * " + " * italic("Variola") * " spp.", "(Coral trout)")
3	1	0.432628	-4.93772	0.00660425	0.687394	0.345254	atop(italic("Plectropomus") * " + " * italic("Variola") * " spp.", "(Coral trout)")
3	1	0.25144	-2.48805	-0.000474496	0.70128	0.270888	atop(italic("Plectropomus") * " + " * italic("Variola") * " spp.", "(Coral trout)")
3	1	0.266317	-4.98917	0.101959	0.670273	0.312117	atop(italic("Plectropomus") * " + " * italic("Variola") * " spp.", "(Coral trout)")
3	1	0.146713	-1.24631	0.0672701	0.742526	1.32317	atop(italic("Plectropomus") * " + " * italic("Variola") * " spp.", "(Coral trout)")
3	1	0.240959	-4.10498	0.0979444	0.802479	2.60014	atop(italic("Plectropomus") * " + " * italic("Variola") * " spp.", "(Coral trout)")
3	1	0.38775	-6.0211	0.0192244	0.68368	0.288917	atop(italic("Plectropomus") * " + " * italic("Variola") * " spp.", "(Coral trout)")
3	1	0.200582	-6.46377	0.203042	0.788386	2.24124	atop(italic("Plectropomus") * " + " * italic("Variola") * " spp.", "(Coral trout)")
3	1	0.177809	-4.76429	0.184943	0.681793	0.471362	atop(italic("Plectropomus") * " + " * italic("Variola") * " spp.", "(Coral trout)")
3	1	0.151271	-5.46912	0.200287	0.693295	0.139335	atop(italic("Plectropomus") * " + " * italic("Variola") * " spp.", "(Coral trout)")
3	1	0.127593	-4.13517	0.194319	0.77787	1.53994	atop(italic("Plectropomus") * " + " * italic("Variola") * " spp.", "(Coral trout)")
3	1	0.117021	-3.77165	0.210815	0.71068	0.328415	atop(italic("Plectropomus") * " + " * italic("Variola") * " spp.", "(Coral trout)")
3	1	0.358624	-6.08867	0.113304	0.804201	3.19736	atop(italic("Plectropomus") * " + " * italic("Variola") * " spp.", "(Coral trout)")
3	1	0.475399	-3.80492	-0.015636	0.70865	0.176219	atop(italic("Plectropomus") * " + " * italic("Variola") * " spp.", "(Coral trout)")
3	1	0.135909	-3.64296	0.16471	0.736107	0.991694	atop(italic("Plectropomus") * " + " * italic("Variola") * " spp.", "(Coral trout)")
3	1	0.201887	-5.70794	0.0930701	0.736496	1.20063	atop(italic("Plectropomus") * " + " * italic("Variola") * " spp.", "(Coral trout)")
3	1	0.39445	-4.98598	0.0140486	0.669614	0.222604	atop(italic("Plectropomus") * " + " * italic("Variola") * " spp.", "(Coral trout)")
3	1	0.350947	-4.37259	0.0366414	0.708578	0.384185	atop(italic("Plectropomus") * " + " * italic("Variola") * " spp.", "(Coral trout)")
3	1	0.435577	-4.13808	-0.00440601	0.65329	-0.232305	atop(italic("Plectropomus") * " + " * italic("Variola") * " spp.", "(Coral trout)")
3	1	0.777881	-4.55056	-0.0514168	0.64928	-0.192427	atop(italic("Plectropomus") * " + " * italic("Variola") * " spp.", "(Coral trout)")
3	1	0.288907	-5.86969	0.122421	0.722352	1.08902	atop(italic("Plectropomus") * " + " * italic("Variola") * " spp.", "(Coral trout)")
3	1	0.283133	-5.50023	0.0833806	0.720976	0.927671	atop(italic("Plectropomus") * " + " * italic("Variola") * " spp.", "(Coral trout)")
3	1	0.136569	-3.98486	0.157606	0.764999	1.81974	atop(italic("Plectropomus") * " + " * italic("Variola") * " spp.", "(Coral trout)")
3	1	0.119708	-3.47867	0.165926	0.726487	1.63532	atop(italic("Plectropomus") * " + " * italic("Variola") * " spp.", "(Coral trout)")
3	1	0.177429	-5.85713	0.220198	0.732673	1.12682	atop(italic("Plectropomus") * " + " * italic("Variola") * " spp.", "(Coral trout)")
3	1	0.154004	-4.11276	0.195087	0.743756	1.521	atop(italic("Plectropomus") * " + " * italic("Variola") * " spp.", "(Coral trout)")
3	1	1.38004	-4.68128	-0.0970565	0.726623	1.60659	atop(italic("Plectropomus") * " + " * italic("Variola") * " spp.", "(Coral trout)")
3	1	0.410196	-4.88172	0.0752638	0.728319	1.13159	atop(italic("Plectropomus") * " + " * italic("Variola") * " spp.", "(Coral trout)")
3	1	0.715919	-5.45955	-0.013154	0.806447	2.61777	atop(italic("Plectropomus") * " + " * italic("Variola") * " spp.", "(Coral trout)")
3	1	0.353375	-6.5983	0.110461	0.726681	0.939741	atop(italic("Plectropomus") * " + " * italic("Variola") * " spp.", "(Coral trout)")
3	1	0.240696	-6.5773	0.177643	0.747673	1.11366	atop(italic("Plectropomus") * " + " * italic("Variola") * " spp.", "(Coral trout)")
3	1	0.298688	-7.45946	0.0998392	0.694585	0.530489	atop(italic("Plectropomus") * " + " * italic("Variola") * " spp.", "(Coral trout)")
3	1	0.129798	-5.14237	0.138818	0.722949	1.2879	atop(italic("Plectropomus") * " + " * italic("Variola") * " spp.", "(Coral trout)")
3	1	0.136948	-4.3869	0.122675	0.795963	2.13198	atop(italic("Plectropomus") * " + " * italic("Variola") * " spp.", "(Coral trout)")
3	1	0.201981	-6.12665	0.1594	0.782356	2.12168	atop(italic("Plectropomus") * " + " * italic("Variola") * " spp.", "(Coral trout)")
3	1	0.0630777	-4.85001	0.224637	0.682751	0.253227	atop(italic("Plectropomus") * " + " * italic("Variola") * " spp.", "(Coral trout)")
3	1	0.220298	-4.37161	0.0475124	0.792184	2.50045	atop(italic("Plectropomus") * " + " * italic("Variola") * " spp.", "(Coral trout)")
3	1	0.262189	-4.37159	0.0340373	0.793264	1.99737	atop(italic("Plectropomus") * " + " * italic("Variola") * " spp.", "(Coral trout)")
3	1	0.965105	-4.55137	-0.0756662	0.760216	1.33208	atop(italic("Plectropomus") * " + " * italic("Variola") * " spp.", "(Coral trout)")
3	1	0.169981	-5.99044	0.194416	0.719637	1.18411	atop(italic("Plectropomus") * " + " * italic("Variola") * " spp.", "(Coral trout)")
3	1	0.17203	-5.49022	0.169583	0.740052	1.58588	atop(italic("Plectropomus") * " + " * italic("Variola") * " spp.", "(Coral trout)")
3	1	0.33675	-5.18085	0.102969	0.77518	1.92895	atop(italic("Plectropomus") * " + " * italic("Variola") * " spp.", "(Coral trout)")
3	1	0.257124	-6.29469	0.186081	0.749435	1.71751	atop(italic("Plectropomus") * " + " * italic("Variola") * " spp.", "(Coral trout)")
3	1	1.70691	-5.72579	-0.129307	0.754184	1.73603	atop(italic("Plectropomus") * " + " * italic("Variola") * " spp.", "(Coral trout)")
3	1	0.182098	-4.3056	0.109662	0.746073	1.58721	atop(italic("Plectropomus") * " + " * italic("Variola") * " spp.", "(Coral trout)")
3	1	0.151591	-3.72254	0.162646	0.756431	1.36125	atop(italic("Plectropomus") * " + " * italic("Variola") * " spp.", "(Coral trout)")
3	1	1.21344	-4.90713	-0.13584	0.77533	2.08797	atop(italic("Plectropomus") * " + " * italic("Variola") * " spp.", "(Coral trout)")
3	1	0.16313	-5.37242	0.179395	0.759345	1.50389	atop(italic("Plectropomus") * " + " * italic("Variola") * " spp.", "(Coral trout)")
3	1	0.324218	-5.18675	0.0740041	0.740527	1.21043	atop(italic("Plectropomus") * " + " * italic("Variola") * " spp.", "(Coral trout)")
3	1	0.989487	-4.79398	-0.0833978	0.745565	1.2032	atop(italic("Plectropomus") * " + " * italic("Variola") * " spp.", "(Coral trout)")
3	1	0.658945	-5.6658	-0.0011123	0.731548	1.11252	atop(italic("Plectropomus") * " + " * italic("Variola") * " spp.", "(Coral trout)")
3	1	0.261814	-6.19251	0.153539	0.741586	1.25649	atop(italic("Plectropomus") * " + " * italic("Variola") * " spp.", "(Coral trout)")
3	1	0.396573	-6.27513	0.0774925	0.729726	1.04655	atop(italic("Plectropomus") * " + " * italic("Variola") * " spp.", "(Coral trout)")
3	1	0.0894565	-3.8096	0.255397	0.676809	-0.0507271	atop(italic("Plectropomus") * " + " * italic("Variola") * " spp.", "(Coral trout)")
3	1	0.295483	-6.07849	0.125579	0.708968	0.62552	atop(italic("Plectropomus") * " + " * italic("Variola") * " spp.", "(Coral trout)")
3	1	1.06198	-5.92407	-0.102197	0.766598	1.46319	atop(italic("Plectropomus") * " + " * italic("Variola") * " spp.", "(Coral trout)")
3	1	0.375658	-4.56776	0.0480542	0.78077	2.76698	atop(italic("Plectropomus") * " + " * italic("Variola") * " spp.", "(Coral trout)")
3	1	0.408238	-5.57644	0.0532309	0.694349	1.09608	atop(italic("Plectropomus") * " + " * italic("Variola") * " spp.", "(Coral trout)")
3	1	0.933421	-5.34852	-0.0420792	0.728213	1.31145	atop(italic("Plectropomus") * " + " * italic("Variola") * " spp.", "(Coral trout)")
3	1	0.908645	-5.34883	-0.059464	0.769292	2.08094	atop(italic("Plectropomus") * " + " * italic("Variola") * " spp.", "(Coral trout)")
3	1	0.272002	-4.05878	0.09526	0.793355	2.07219	atop(italic("Plectropomus") * " + " * italic("Variola") * " spp.", "(Coral trout)")
3	1	0.989821	-6.97309	-0.0302075	0.710891	0.257061	atop(italic("Plectropomus") * " + " * italic("Variola") * " spp.", "(Coral trout)")
3	1	0.185675	-5.23896	0.138449	0.772681	2.21126	atop(italic("Plectropomus") * " + " * italic("Variola") * " spp.", "(Coral trout)")
3	1	0.346758	-6.73578	0.0973098	0.766121	1.84416	atop(italic("Plectropomus") * " + " * italic("Variola") * " spp.", "(Coral trout)")
3	1	1.20594	-5.6441	-0.152315	0.705095	0.694846	atop(italic("Plectropomus") * " + " * italic("Variola") * " spp.", "(Coral trout)")
3	1	0.355789	-6.3518	0.022626	0.734693	0.700961	atop(italic("Plectropomus") * " + " * italic("Variola") * " spp.", "(Coral trout)")
3	1	0.309536	-7.01744	0.078755	0.718641	1.24258	atop(italic("Plectropomus") * " + " * italic("Variola") * " spp.", "(Coral trout)")
3	1	0.584844	-6.39122	-0.0407755	0.750612	1.56543	atop(italic("Plectropomus") * " + " * italic("Variola") * " spp.", "(Coral trout)")
3	1	0.127609	-3.61927	0.119643	0.723578	0.796398	atop(italic("Plectropomus") * " + " * italic("Variola") * " spp.", "(Coral trout)")
3	1	0.170865	-6.55392	0.193544	0.749595	1.83877	atop(italic("Plectropomus") * " + " * italic("Variola") * " spp.", "(Coral trout)")
3	1	0.0711938	-5.25415	0.265615	0.806042	2.28594	atop(italic("Plectropomus") * " + " * italic("Variola") * " spp.", "(Coral trout)")
3	1	0.0763376	-5.14097	0.2915	0.794783	2.20213	atop(italic("Plectropomus") * " + " * italic("Variola") * " spp.", "(Coral trout)")
3	1	0.0765922	-3.74935	0.252259	0.713466	0.695874	atop(italic("Plectropomus") * " + " * italic("Variola") * " spp.", "(Coral trout)")
3	1	0.233756	-4.45025	0.124304	0.712707	0.685671	atop(italic("Plectropomus") * " + " * italic("Variola") * " spp.", "(Coral trout)")
3	1	0.133445	-4.44279	0.191659	0.677322	0.248816	atop(italic("Plectropomus") * " + " * italic("Variola") * " spp.", "(Coral trout)")
3	1	0.36488	-5.6135	0.0892035	0.755865	1.52635	atop(italic("Plectropomus") * " + " * italic("Variola") * " spp.", "(Coral trout)")
3	1	0.360098	-6.26582	0.0810227	0.743783	1.23609	atop(italic("Plectropomus") * " + " * italic("Variola") * " spp.", "(Coral trout)")
3	1	0.362949	-5.19415	0.0209104	0.767195	2.24868	atop(italic("Plectropomus") * " + " * italic("Variola") * " spp.", "(Coral trout)")
3	1	0.131539	-4.72258	0.172003	0.746447	2.04889	atop(italic("Plectropomus") * " + " * italic("Variola") * " spp.", "(Coral trout)")
3	1	0.355813	-4.72788	0.0845154	0.819725	2.58393	atop(italic("Plectropomus") * " + " * italic("Variola") * " spp.", "(Coral trout)")
3	1	0.488462	-6.75742	0.133097	0.829518	3.06573	atop(italic("Plectropomus") * " + " * italic("Variola") * " spp.", "(Coral trout)")
3	1	0.271684	-6.12439	0.128221	0.713828	1.11123	atop(italic("Plectropomus") * " + " * italic("Variola") * " spp.", "(Coral trout)")
3	1	0.30107	-5.45032	0.079949	0.735999	0.799176	atop(italic("Plectropomus") * " + " * italic("Variola") * " spp.", "(Coral trout)")
3	1	0.713209	-5.3649	-0.00421857	0.69525	0.914072	atop(italic("Plectropomus") * " + " * italic("Variola") * " spp.", "(Coral trout)")
3	1	0.11755	-4.87497	0.227342	0.763621	1.75577	atop(italic("Plectropomus") * " + " * italic("Variola") * " spp.", "(Coral trout)")
3	1	0.863383	-4.71975	-0.0860084	0.738282	1.23399	atop(italic("Plectropomus") * " + " * italic("Variola") * " spp.", "(Coral trout)")
3	1	0.652563	-6.27108	-0.00750701	0.714076	0.630574	atop(italic("Plectropomus") * " + " * italic("Variola") * " spp.", "(Coral trout)")
3	1	0.128156	-4.44291	0.198018	0.721824	1.82725	atop(italic("Plectropomus") * " + " * italic("Variola") * " spp.", "(Coral trout)")
3	1	0.306165	-4.75392	0.0425598	0.787212	1.80976	atop(italic("Plectropomus") * " + " * italic("Variola") * " spp.", "(Coral trout)")
3	1	0.0529953	-5.20206	0.222479	0.71903	1.04812	atop(italic("Plectropomus") * " + " * italic("Variola") * " spp.", "(Coral trout)")
3	1	0.135853	-5.71654	0.099456	0.734196	0.907942	atop(italic("Plectropomus") * " + " * italic("Variola") * " spp.", "(Coral trout)")
3	1	0.0897871	-6.21697	0.218643	0.717884	1.05563	atop(italic("Plectropomus") * " + " * italic("Variola") * " spp.", "(Coral trout)")
3	1	0.696538	-3.9751	-0.0490133	0.795428	1.99577	atop(italic("Plectropomus") * " + " * italic("Variola") * " spp.", "(Coral trout)")
3	1	0.307798	-4.55309	0.0530676	0.788314	2.05635	atop(italic("Plectropomus") * " + " * italic("Variola") * " spp.", "(Coral trout)")
3	1	0.281647	-7.30675	0.154555	0.717241	0.718423	atop(italic("Plectropomus") * " + " * italic("Variola") * " spp.", "(Coral trout)")
3	1	0.376728	-5.49041	0.0173071	0.741681	1.18383	atop(italic("Plectropomus") * " + " * italic("Variola") * " spp.", "(Coral trout)")
3	1	0.42215	-4.25422	-0.00512471	0.757728	1.59445	atop(italic("Plectropomus") * " + " * italic("Variola") * " spp.", "(Coral trout)")
3	1	0.247598	-4.59353	0.0840232	0.731938	1.018	atop(italic("Plectropomus") * " + " * italic("Variola") * " spp.", "(Coral trout)")
3	1	0.149927	-4.89726	0.166087	0.729847	1.00872	atop(italic("Plectropomus") * " + " * italic("Variola") * " spp.", "(Coral trout)")
3	1	0.84382	-4.8868	-0.0567101	0.759892	1.42423	atop(italic("Plectropomus") * " + " * italic("Variola") * " spp.", "(Coral trout)")
3	1	0.734086	-5.33049	-0.0206672	0.704228	1.23642	atop(italic("Plectropomus") * " + " * italic("Variola") * " spp.", "(Coral trout)")
3	1	0.246973	-6.56185	0.158149	0.739269	1.05092	atop(italic("Plectropomus") * " + " * italic("Variola") * " spp.", "(Coral trout)")
3	1	0.304318	-5.25413	0.0807738	0.705933	0.716392	atop(italic("Plectropomus") * " + " * italic("Variola") * " spp.", "(Coral trout)")
3	1	0.840016	-6.97406	0.0838683	0.782952	2.33587	atop(italic("Plectropomus") * " + " * italic("Variola") * " spp.", "(Coral trout)")
3	1	0.17102	-4.52823	0.197787	0.742047	1.56108	atop(italic("Plectropomus") * " + " * italic("Variola") * " spp.", "(Coral trout)")
3	1	0.266434	-5.87006	0.150532	0.763162	1.77698	atop(italic("Plectropomus") * " + " * italic("Variola") * " spp.", "(Coral trout)")
3	1	0.770622	-5.49288	0.0670318	0.777368	1.55372	atop(italic("Plectropomus") * " + " * italic("Variola") * " spp.", "(Coral trout)")
3	1	1.07278	-5.97006	0.000539285	0.678466	0.504034	atop(italic("Plectropomus") * " + " * italic("Variola") * " spp.", "(Coral trout)")
3	1	1.05395	-5.90527	-0.0158256	0.698458	0.468118	atop(italic("Plectropomus") * " + " * italic("Variola") * " spp.", "(Coral trout)")
3	1	0.182597	-3.69853	0.140894	0.767239	1.68808	atop(italic("Plectropomus") * " + " * italic("Variola") * " spp.", "(Coral trout)")
3	1	0.513739	-5.60801	0.00682359	0.772862	1.50722	atop(italic("Plectropomus") * " + " * italic("Variola") * " spp.", "(Coral trout)")
3	1	0.25806	-5.04183	0.0746782	0.74179	1.56888	atop(italic("Plectropomus") * " + " * italic("Variola") * " spp.", "(Coral trout)")
3	1	0.195089	-5.33963	0.109455	0.75785	1.2795	atop(italic("Plectropomus") * " + " * italic("Variola") * " spp.", "(Coral trout)")
3	1	0.085882	-4.4673	0.247708	0.702359	0.520049	atop(italic("Plectropomus") * " + " * italic("Variola") * " spp.", "(Coral trout)")
3	1	0.127991	-5.02009	0.204854	0.687176	0.30573	atop(italic("Plectropomus") * " + " * italic("Variola") * " spp.", "(Coral trout)")
3	1	0.178078	-5.65835	0.199398	0.696325	0.657654	atop(italic("Plectropomus") * " + " * italic("Variola") * " spp.", "(Coral trout)")
3	1	0.270591	-4.7289	0.121956	0.762638	1.46391	atop(italic("Plectropomus") * " + " * italic("Variola") * " spp.", "(Coral trout)")
3	1	0.358684	-5.45218	0.0668197	0.718516	1.13013	atop(italic("Plectropomus") * " + " * italic("Variola") * " spp.", "(Coral trout)")
3	1	0.503395	-5.3722	0.0340342	0.741589	0.987484	atop(italic("Plectropomus") * " + " * italic("Variola") * " spp.", "(Coral trout)")
3	1	0.675239	-5.45629	-0.00161757	0.666486	0.295404	atop(italic("Plectropomus") * " + " * italic("Variola") * " spp.", "(Coral trout)")
3	1	0.553629	-5.78193	0.0585183	0.701102	1.04623	atop(italic("Plectropomus") * " + " * italic("Variola") * " spp.", "(Coral trout)")
3	1	0.286145	-4.75871	0.137459	0.754142	1.85205	atop(italic("Plectropomus") * " + " * italic("Variola") * " spp.", "(Coral trout)")
3	1	0.534734	-5.72289	-0.00743223	0.755078	1.25885	atop(italic("Plectropomus") * " + " * italic("Variola") * " spp.", "(Coral trout)")
3	1	0.485985	-6.09979	0.045303	0.71543	1.07339	atop(italic("Plectropomus") * " + " * italic("Variola") * " spp.", "(Coral trout)")
3	1	0.335706	-5.64738	0.070393	0.736412	1.20046	atop(italic("Plectropomus") * " + " * italic("Variola") * " spp.", "(Coral trout)")
3	1	0.167914	-5.46945	0.134016	0.745249	1.50689	atop(italic("Plectropomus") * " + " * italic("Variola") * " spp.", "(Coral trout)")
3	1	0.332098	-6.00979	0.063988	0.807327	2.48749	atop(italic("Plectropomus") * " + " * italic("Variola") * " spp.", "(Coral trout)")
3	1	0.104136	-2.61634	0.143955	0.757489	1.34263	atop(italic("Plectropomus") * " + " * italic("Variola") * " spp.", "(Coral trout)")
3	1	0.453209	-4.35504	-0.0196061	0.765429	1.45509	atop(italic("Plectropomus") * " + " * italic("Variola") * " spp.", "(Coral trout)")
3	1	0.225013	-7.36317	0.180878	0.682758	0.490508	atop(italic("Plectropomus") * " + " * italic("Variola") * " spp.", "(Coral trout)")
3	1	0.133107	-5.68482	0.226535	0.75905	1.93228	atop(italic("Plectropomus") * " + " * italic("Variola") * " spp.", "(Coral trout)")
3	1	0.309618	-3.56164	0.0477457	0.745293	0.791709	atop(italic("Plectropomus") * " + " * italic("Variola") * " spp.", "(Coral trout)")
3	1	0.268941	-2.95602	0.0576888	0.738816	0.694456	atop(italic("Plectropomus") * " + " * italic("Variola") * " spp.", "(Coral trout)")
3	1	0.486034	-8.30281	0.10027	0.827431	2.69677	atop(italic("Plectropomus") * " + " * italic("Variola") * " spp.", "(Coral trout)")
3	1	0.0753548	-5.09232	0.198498	0.702133	0.865358	atop(italic("Plectropomus") * " + " * italic("Variola") * " spp.", "(Coral trout)")
3	1	0.749475	-4.14984	-0.0971278	0.691356	1.02262	atop(italic("Plectropomus") * " + " * italic("Variola") * " spp.", "(Coral trout)")
3	1	0.540448	-4.58168	-0.0638163	0.764207	1.4502	atop(italic("Plectropomus") * " + " * italic("Variola") * " spp.", "(Coral trout)")
3	1	0.372361	-6.60926	0.0774926	0.75984	1.83182	atop(italic("Plectropomus") * " + " * italic("Variola") * " spp.", "(Coral trout)")
3	1	0.0580558	-4.35603	0.276625	0.791457	2.31177	atop(italic("Plectropomus") * " + " * italic("Variola") * " spp.", "(Coral trout)")
3	1	0.307013	-7.86092	0.181413	0.695038	0.454665	atop(italic("Plectropomus") * " + " * italic("Variola") * " spp.", "(Coral trout)")
3	1	0.294711	-6.47742	0.181812	0.741786	1.04951	atop(italic("Plectropomus") * " + " * italic("Variola") * " spp.", "(Coral trout)")
3	1	0.0596247	-5.04842	0.327309	0.791359	2.14584	atop(italic("Plectropomus") * " + " * italic("Variola") * " spp.", "(Coral trout)")
3	1	0.140968	-6.37475	0.242463	0.708518	0.856381	atop(italic("Plectropomus") * " + " * italic("Variola") * " spp.", "(Coral trout)")
3	1	0.256107	-4.88562	0.0912173	0.717054	0.68373	atop(italic("Plectropomus") * " + " * italic("Variola") * " spp.", "(Coral trout)")
3	1	0.235033	-4.75498	0.0956219	0.702841	0.621937	atop(italic("Plectropomus") * " + " * italic("Variola") * " spp.", "(Coral trout)")
3	1	0.126302	-4.19975	0.200248	0.780055	2.12921	atop(italic("Plectropomus") * " + " * italic("Variola") * " spp.", "(Coral trout)")
3	1	0.351338	-6.0196	0.090573	0.722314	0.935629	atop(italic("Plectropomus") * " + " * italic("Variola") * " spp.", "(Coral trout)")
3	1	0.872256	-8.27685	-0.0284855	0.688312	0.279058	atop(italic("Plectropomus") * " + " * italic("Variola") * " spp.", "(Coral trout)")
3	1	0.27759	-7.33579	0.0840536	0.737437	1.20192	atop(italic("Plectropomus") * " + " * italic("Variola") * " spp.", "(Coral trout)")
3	1	0.183252	-1.88694	0.072275	0.761129	1.9123	atop(italic("Plectropomus") * " + " * italic("Variola") * " spp.", "(Coral trout)")
3	1	0.0688275	-4.70029	0.291871	0.742231	1.07173	atop(italic("Plectropomus") * " + " * italic("Variola") * " spp.", "(Coral trout)")
3	1	0.0979263	-3.72045	0.205343	0.745585	1.41359	atop(italic("Plectropomus") * " + " * italic("Variola") * " spp.", "(Coral trout)")
3	1	0.0650209	-6.18427	0.295929	0.820029	2.66237	atop(italic("Plectropomus") * " + " * italic("Variola") * " spp.", "(Coral trout)")
3	1	0.0714829	-5.88963	0.283357	0.810603	2.46427	atop(italic("Plectropomus") * " + " * italic("Variola") * " spp.", "(Coral trout)")
3	1	0.0735123	-1.60324	0.167812	0.826058	3.0358	atop(italic("Plectropomus") * " + " * italic("Variola") * " spp.", "(Coral trout)")
3	1	0.649531	-4.29463	-0.0120421	0.809984	2.68756	atop(italic("Plectropomus") * " + " * italic("Variola") * " spp.", "(Coral trout)")
3	1	2.05042	-7.55175	-0.0792075	0.735823	1.47571	atop(italic("Plectropomus") * " + " * italic("Variola") * " spp.", "(Coral trout)")
3	1	1.91361	-6.53718	-0.125028	0.771393	1.76224	atop(italic("Plectropomus") * " + " * italic("Variola") * " spp.", "(Coral trout)")
3	1	0.418734	-4.95031	-0.0231682	0.713302	1.25675	atop(italic("Plectropomus") * " + " * italic("Variola") * " spp.", "(Coral trout)")
3	1	0.33125	-4.05902	0.00887051	0.788187	2.04898	atop(italic("Plectropomus") * " + " * italic("Variola") * " spp.", "(Coral trout)")
3	1	0.476221	-6.79901	0.0494493	0.824795	2.82024	atop(italic("Plectropomus") * " + " * italic("Variola") * " spp.", "(Coral trout)")
3	1	0.0698632	-6.04055	0.342132	0.677596	0.485644	atop(italic("Plectropomus") * " + " * italic("Variola") * " spp.", "(Coral trout)")
3	1	0.263646	-4.46919	0.0751177	0.771426	2.04062	atop(italic("Plectropomus") * " + " * italic("Variola") * " spp.", "(Coral trout)")
3	1	0.626627	-4.9538	-0.0399331	0.723175	1.07839	atop(italic("Plectropomus") * " + " * italic("Variola") * " spp.", "(Coral trout)")
3	1	0.649877	-5.17128	0.00285437	0.805311	2.52094	atop(italic("Plectropomus") * " + " * italic("Variola") * " spp.", "(Coral trout)")
3	1	0.463358	-5.95286	0.081085	0.804269	2.52954	atop(italic("Plectropomus") * " + " * italic("Variola") * " spp.", "(Coral trout)")
3	1	0.19266	-6.65524	0.185353	0.793604	2.09086	atop(italic("Plectropomus") * " + " * italic("Variola") * " spp.", "(Coral trout)")
3	1	0.1266	-6.13485	0.20859	0.791305	2.04422	atop(italic("Plectropomus") * " + " * italic("Variola") * " spp.", "(Coral trout)")
3	1	0.0483894	-5.79718	0.347197	0.70989	1.02879	atop(italic("Plectropomus") * " + " * italic("Variola") * " spp.", "(Coral trout)")
3	1	0.0373765	-4.3607	0.333574	0.731394	1.22333	atop(italic("Plectropomus") * " + " * italic("Variola") * " spp.", "(Coral trout)")
3	1	0.094652	-5.86804	0.224248	0.748116	1.52838	atop(italic("Plectropomus") * " + " * italic("Variola") * " spp.", "(Coral trout)")
3	1	0.29608	-4.58361	0.0203868	0.810785	3.36155	atop(italic("Plectropomus") * " + " * italic("Variola") * " spp.", "(Coral trout)")
3	1	0.48014	-5.0912	-0.0424128	0.862868	3.42756	atop(italic("Plectropomus") * " + " * italic("Variola") * " spp.", "(Coral trout)")
3	1	0.107189	-5.49149	0.185427	0.693066	1.15552	atop(italic("Plectropomus") * " + " * italic("Variola") * " spp.", "(Coral trout)")
3	1	0.106164	-1.82609	0.205076	0.692467	1.08896	atop(italic("Plectropomus") * " + " * italic("Variola") * " spp.", "(Coral trout)")
3	1	0.170913	-6.4445	0.159237	0.733601	1.94941	atop(italic("Plectropomus") * " + " * italic("Variola") * " spp.", "(Coral trout)")
3	1	0.790083	-3.34355	-0.167469	0.827372	3.48095	atop(italic("Plectropomus") * " + " * italic("Variola") * " spp.", "(Coral trout)")
3	1	0.139929	-8.02301	0.2912	0.6535	-0.393275	atop(italic("Plectropomus") * " + " * italic("Variola") * " spp.", "(Coral trout)")
3	1	0.0908028	-3.3569	0.235498	0.740025	1.25881	atop(italic("Plectropomus") * " + " * italic("Variola") * " spp.", "(Coral trout)")
3	1	0.264664	-3.89851	0.113101	0.778042	2.2187	atop(italic("Plectropomus") * " + " * italic("Variola") * " spp.", "(Coral trout)")
3	1	0.157012	-4.84674	0.166412	0.796382	2.47963	atop(italic("Plectropomus") * " + " * italic("Variola") * " spp.", "(Coral trout)")
3	1	0.20436	-3.89049	0.111863	0.742729	1.22698	atop(italic("Plectropomus") * " + " * italic("Variola") * " spp.", "(Coral trout)")
3	1	0.151236	-4.75263	0.182659	0.749721	1.40425	atop(italic("Plectropomus") * " + " * italic("Variola") * " spp.", "(Coral trout)")
3	1	0.509624	-6.43007	0.0276883	0.729909	1.07612	atop(italic("Plectropomus") * " + " * italic("Variola") * " spp.", "(Coral trout)")
3	1	0.501146	-4.61682	0.0167412	0.649165	0.0916114	atop(italic("Plectropomus") * " + " * italic("Variola") * " spp.", "(Coral trout)")
3	1	0.954077	-5.92522	-0.0869397	0.721074	1.34653	atop(italic("Plectropomus") * " + " * italic("Variola") * " spp.", "(Coral trout)")
3	1	0.939803	-4.91428	-0.104995	0.75487	1.35767	atop(italic("Plectropomus") * " + " * italic("Variola") * " spp.", "(Coral trout)")
3	1	0.686907	-4.58842	-0.0583945	0.731072	1.18809	atop(italic("Plectropomus") * " + " * italic("Variola") * " spp.", "(Coral trout)")
3	1	0.13869	-4.83246	0.223265	0.741464	1.41048	atop(italic("Plectropomus") * " + " * italic("Variola") * " spp.", "(Coral trout)")
3	1	0.497451	-6.69966	0.0769862	0.740033	1.34913	atop(italic("Plectropomus") * " + " * italic("Variola") * " spp.", "(Coral trout)")
3	1	0.184567	-5.83938	0.145044	0.735505	1.34235	atop(italic("Plectropomus") * " + " * italic("Variola") * " spp.", "(Coral trout)")
3	1	0.943818	-6.219	-0.0238675	0.778108	1.96283	atop(italic("Plectropomus") * " + " * italic("Variola") * " spp.", "(Coral trout)")
3	1	0.274888	-6.02736	0.118066	0.731029	1.11294	atop(italic("Plectropomus") * " + " * italic("Variola") * " spp.", "(Coral trout)")
3	1	0.674561	-7.09313	0.0274908	0.737765	1.19577	atop(italic("Plectropomus") * " + " * italic("Variola") * " spp.", "(Coral trout)")
3	1	0.126769	-4.57022	0.167768	0.731792	0.810217	atop(italic("Plectropomus") * " + " * italic("Variola") * " spp.", "(Coral trout)")
3	1	1.41681	-6.70886	-0.0952441	0.784206	2.06021	atop(italic("Plectropomus") * " + " * italic("Variola") * " spp.", "(Coral trout)")
3	1	1.06471	-5.12099	-0.100159	0.802965	2.45668	atop(italic("Plectropomus") * " + " * italic("Variola") * " spp.", "(Coral trout)")
3	1	0.215524	-6.00968	0.183296	0.723507	0.693278	atop(italic("Plectropomus") * " + " * italic("Variola") * " spp.", "(Coral trout)")
3	1	0.0778769	-3.48658	0.223003	0.759371	1.59369	atop(italic("Plectropomus") * " + " * italic("Variola") * " spp.", "(Coral trout)")
3	1	0.139369	-3.51602	0.131238	0.755436	1.82831	atop(italic("Plectropomus") * " + " * italic("Variola") * " spp.", "(Coral trout)")
3	1	0.0790139	-4.93019	0.258137	0.773425	2.24129	atop(italic("Plectropomus") * " + " * italic("Variola") * " spp.", "(Coral trout)")
3	1	1.33434	-6.06449	-0.0793545	0.733951	0.852106	atop(italic("Plectropomus") * " + " * italic("Variola") * " spp.", "(Coral trout)")
3	1	0.132737	-5.28196	0.227335	0.742468	1.37232	atop(italic("Plectropomus") * " + " * italic("Variola") * " spp.", "(Coral trout)")
3	1	1.33091	-6.74618	-0.0399672	0.804203	2.65404	atop(italic("Plectropomus") * " + " * italic("Variola") * " spp.", "(Coral trout)")
3	1	0.383994	-4.15857	0.057236	0.788308	2.29945	atop(italic("Plectropomus") * " + " * italic("Variola") * " spp.", "(Coral trout)")
3	1	0.25187	-4.39139	0.0751434	0.819556	2.66076	atop(italic("Plectropomus") * " + " * italic("Variola") * " spp.", "(Coral trout)")
3	1	0.381723	-6.14454	0.0838881	0.777103	1.59206	atop(italic("Plectropomus") * " + " * italic("Variola") * " spp.", "(Coral trout)")
3	1	0.278009	-4.94151	0.0926859	0.802513	2.06905	atop(italic("Plectropomus") * " + " * italic("Variola") * " spp.", "(Coral trout)")
3	1	0.321509	-5.5007	0.0296636	0.727672	1.38244	atop(italic("Plectropomus") * " + " * italic("Variola") * " spp.", "(Coral trout)")
3	1	0.350082	-6.30667	0.0762912	0.764735	2.20564	atop(italic("Plectropomus") * " + " * italic("Variola") * " spp.", "(Coral trout)")
3	1	0.161845	-3.1404	0.0673419	0.710857	0.76722	atop(italic("Plectropomus") * " + " * italic("Variola") * " spp.", "(Coral trout)")
3	1	0.108956	-3.71972	0.177811	0.700788	0.849566	atop(italic("Plectropomus") * " + " * italic("Variola") * " spp.", "(Coral trout)")
3	1	0.0487295	-3.42861	0.21983	0.69464	0.764886	atop(italic("Plectropomus") * " + " * italic("Variola") * " spp.", "(Coral trout)")
3	1	0.175417	-4.74097	0.0853099	0.774995	1.74226	atop(italic("Plectropomus") * " + " * italic("Variola") * " spp.", "(Coral trout)")
3	1	0.0786765	-5.75909	0.306538	0.784327	1.5832	atop(italic("Plectropomus") * " + " * italic("Variola") * " spp.", "(Coral trout)")
3	1	0.146935	-2.73169	0.0416916	0.710161	1.50425	atop(italic("Plectropomus") * " + " * italic("Variola") * " spp.", "(Coral trout)")
3	1	0.268915	-4.83116	0.0383196	0.791898	2.3277	atop(italic("Plectropomus") * " + " * italic("Variola") * " spp.", "(Coral trout)")
3	1	0.369747	-3.83717	-0.0389889	0.80737	2.50432	atop(italic("Plectropomus") * " + " * italic("Variola") * " spp.", "(Coral trout)")
3	1	0.112349	-4.56608	0.17918	0.79377	2.11477	atop(italic("Plectropomus") * " + " * italic("Variola") * " spp.", "(Coral trout)")
3	1	0.101552	-5.10603	0.218693	0.809666	3.08572	atop(italic("Plectropomus") * " + " * italic("Variola") * " spp.", "(Coral trout)")
3	1	0.0179464	-4.45438	0.4615	0.757187	1.30698	atop(italic("Plectropomus") * " + " * italic("Variola") * " spp.", "(Coral trout)")
3	1	0.146894	-2.53279	0.105487	0.709561	1.10202	atop(italic("Plectropomus") * " + " * italic("Variola") * " spp.", "(Coral trout)")
3	1	0.264682	-4.60033	0.0972942	0.805059	3.00983	atop(italic("Plectropomus") * " + " * italic("Variola") * " spp.", "(Coral trout)")
3	1	0.89429	-6.0114	-0.0183267	0.706926	0.827376	atop(italic("Plectropomus") * " + " * italic("Variola") * " spp.", "(Coral trout)")
3	1	2.36621	-8.16074	-0.133997	0.753825	1.19921	atop(italic("Plectropomus") * " + " * italic("Variola") * " spp.", "(Coral trout)")
3	1	0.137987	-2.59707	0.17858	0.718884	1.11618	atop(italic("Plectropomus") * " + " * italic("Variola") * " spp.", "(Coral trout)")
3	1	0.630776	-7.61157	0.027141	0.744739	1.38895	atop(italic("Plectropomus") * " + " * italic("Variola") * " spp.", "(Coral trout)")
3	1	0.327056	-6.84232	0.0881902	0.76926	1.63752	atop(italic("Plectropomus") * " + " * italic("Variola") * " spp.", "(Coral trout)")
3	1	0.121803	-4.23704	0.165851	0.715256	0.937218	atop(italic("Plectropomus") * " + " * italic("Variola") * " spp.", "(Coral trout)")
3	1	0.17531	-5.20309	0.0975474	0.774065	1.76656	atop(italic("Plectropomus") * " + " * italic("Variola") * " spp.", "(Coral trout)")
3	1	0.228303	-4.87403	0.115327	0.689775	0.232005	atop(italic("Plectropomus") * " + " * italic("Variola") * " spp.", "(Coral trout)")
3	1	1.26677	-4.03362	-0.11805	0.771873	1.79431	atop(italic("Plectropomus") * " + " * italic("Variola") * " spp.", "(Coral trout)")
3	1	1.01822	-5.47416	-0.047789	0.766113	1.73813	atop(italic("Plectropomus") * " + " * italic("Variola") * " spp.", "(Coral trout)")
3	1	0.651367	-5.11167	0.000467456	0.714377	0.852411	atop(italic("Plectropomus") * " + " * italic("Variola") * " spp.", "(Coral trout)")
3	1	0.636177	-5.4085	0.052408	0.698278	0.701633	atop(italic("Plectropomus") * " + " * italic("Variola") * " spp.", "(Coral trout)")
3	1	1.168	-5.7088	-0.0148188	0.754023	1.6767	atop(italic("Plectropomus") * " + " * italic("Variola") * " spp.", "(Coral trout)")
3	1	0.304907	-5.87063	0.118683	0.763093	1.55071	atop(italic("Plectropomus") * " + " * italic("Variola") * " spp.", "(Coral trout)")
3	1	0.509606	-4.30128	0.00477901	0.708863	0.987449	atop(italic("Plectropomus") * " + " * italic("Variola") * " spp.", "(Coral trout)")
3	1	0.375679	-4.13281	-0.00501118	0.696418	0.248932	atop(italic("Plectropomus") * " + " * italic("Variola") * " spp.", "(Coral trout)")
3	1	0.887661	-7.01368	-0.0310226	0.739967	1.81893	atop(italic("Plectropomus") * " + " * italic("Variola") * " spp.", "(Coral trout)")
3	1	0.589832	-3.69669	-0.0443827	0.711932	1.10932	atop(italic("Plectropomus") * " + " * italic("Variola") * " spp.", "(Coral trout)")
3	1	0.590696	-3.67207	-0.0345659	0.740549	1.39145	atop(italic("Plectropomus") * " + " * italic("Variola") * " spp.", "(Coral trout)")
3	1	0.537865	-5.19208	-0.0208414	0.696784	0.801131	atop(italic("Plectropomus") * " + " * italic("Variola") * " spp.", "(Coral trout)")
3	1	0.793889	-5.32665	-0.0518674	0.725537	1.33904	atop(italic("Plectropomus") * " + " * italic("Variola") * " spp.", "(Coral trout)")
3	1	0.777303	-4.63378	-0.0423367	0.753541	1.73154	atop(italic("Plectropomus") * " + " * italic("Variola") * " spp.", "(Coral trout)")
3	1	0.236031	-4.63098	0.094379	0.794014	1.87868	atop(italic("Plectropomus") * " + " * italic("Variola") * " spp.", "(Coral trout)")
3	1	0.0792376	-5.72734	0.266851	0.771932	1.74963	atop(italic("Plectropomus") * " + " * italic("Variola") * " spp.", "(Coral trout)")
3	1	0.317944	-1.88307	0.00703669	0.776612	2.12843	atop(italic("Plectropomus") * " + " * italic("Variola") * " spp.", "(Coral trout)")
3	1	0.657141	-4.71454	-0.0255173	0.760157	1.19847	atop(italic("Plectropomus") * " + " * italic("Variola") * " spp.", "(Coral trout)")
3	1	0.552855	-6.17633	0.0768418	0.705862	0.768214	atop(italic("Plectropomus") * " + " * italic("Variola") * " spp.", "(Coral trout)")
3	1	0.214896	-7.89602	0.259633	0.786276	2.2599	atop(italic("Plectropomus") * " + " * italic("Variola") * " spp.", "(Coral trout)")
3	1	0.0806315	-4.99301	0.289647	0.769327	1.82063	atop(italic("Plectropomus") * " + " * italic("Variola") * " spp.", "(Coral trout)")
3	1	0.234461	-6.11515	0.180091	0.77725	1.68115	atop(italic("Plectropomus") * " + " * italic("Variola") * " spp.", "(Coral trout)")
3	1	0.151625	-5.81827	0.22616	0.800712	2.20511	atop(italic("Plectropomus") * " + " * italic("Variola") * " spp.", "(Coral trout)")
3	1	0.274286	-5.70041	0.118771	0.782085	1.85535	atop(italic("Plectropomus") * " + " * italic("Variola") * " spp.", "(Coral trout)")
3	1	0.173593	-6.3401	0.164958	0.749199	0.974365	atop(italic("Plectropomus") * " + " * italic("Variola") * " spp.", "(Coral trout)")
3	1	0.408676	-6.16271	0.0320891	0.747689	0.571006	atop(italic("Plectropomus") * " + " * italic("Variola") * " spp.", "(Coral trout)")
3	1	0.355788	-4.85209	0.0232908	0.638598	-0.162917	atop(italic("Plectropomus") * " + " * italic("Variola") * " spp.", "(Coral trout)")
3	1	0.0664177	-4.65144	0.229338	0.659695	-0.454935	atop(italic("Plectropomus") * " + " * italic("Variola") * " spp.", "(Coral trout)")
3	1	0.137712	-8.84769	0.20006	0.68352	0.685057	atop(italic("Plectropomus") * " + " * italic("Variola") * " spp.", "(Coral trout)")
3	1	0.177386	-3.7192	0.0436321	0.734882	1.46228	atop(italic("Plectropomus") * " + " * italic("Variola") * " spp.", "(Coral trout)")
3	1	0.313514	-6.15309	0.163891	0.760504	1.36894	atop(italic("Plectropomus") * " + " * italic("Variola") * " spp.", "(Coral trout)")
3	1	0.618458	-3.63358	-0.00717597	0.750673	1.58588	atop(italic("Plectropomus") * " + " * italic("Variola") * " spp.", "(Coral trout)")
3	1	0.11314	-6.13128	0.257175	0.746007	1.48708	atop(italic("Plectropomus") * " + " * italic("Variola") * " spp.", "(Coral trout)")
3	1	0.0537085	-3.28185	0.292171	0.771572	1.87615	atop(italic("Plectropomus") * " + " * italic("Variola") * " spp.", "(Coral trout)")
3	1	0.0807062	-5.26364	0.2623	0.742632	1.49504	atop(italic("Plectropomus") * " + " * italic("Variola") * " spp.", "(Coral trout)")
3	1	0.161269	-8.44787	0.309268	0.796319	2.12855	atop(italic("Plectropomus") * " + " * italic("Variola") * " spp.", "(Coral trout)")
3	1	0.319335	-5.19335	0.0953701	0.803836	2.35571	atop(italic("Plectropomus") * " + " * italic("Variola") * " spp.", "(Coral trout)")
3	1	0.145778	-5.18773	0.237156	0.771947	1.88369	atop(italic("Plectropomus") * " + " * italic("Variola") * " spp.", "(Coral trout)")
3	1	0.163093	-4.71738	0.216372	0.791973	1.99189	atop(italic("Plectropomus") * " + " * italic("Variola") * " spp.", "(Coral trout)")
3	1	0.158218	-4.58238	0.208712	0.699128	1.06303	atop(italic("Plectropomus") * " + " * italic("Variola") * " spp.", "(Coral trout)")
3	1	0.375851	-4.9739	0.0790071	0.732544	1.5957	atop(italic("Plectropomus") * " + " * italic("Variola") * " spp.", "(Coral trout)")
3	1	0.455125	-5.67791	0.0794224	0.687773	0.0172759	atop(italic("Plectropomus") * " + " * italic("Variola") * " spp.", "(Coral trout)")
3	1	0.255831	-4.84158	0.128867	0.664344	-0.51949	atop(italic("Plectropomus") * " + " * italic("Variola") * " spp.", "(Coral trout)")
3	1	0.171005	-5.32466	0.158485	0.809147	1.9449	atop(italic("Plectropomus") * " + " * italic("Variola") * " spp.", "(Coral trout)")
3	1	0.19595	-3.43717	0.108857	0.806059	2.08974	atop(italic("Plectropomus") * " + " * italic("Variola") * " spp.", "(Coral trout)")
3	1	0.433227	-5.26786	0.0436616	0.752928	1.06621	atop(italic("Plectropomus") * " + " * italic("Variola") * " spp.", "(Coral trout)")
3	1	0.189444	-3.26815	0.0527268	0.753465	1.96654	atop(italic("Plectropomus") * " + " * italic("Variola") * " spp.", "(Coral trout)")
3	1	0.460953	-4.60413	-0.00951731	0.734189	1.43262	atop(italic("Plectropomus") * " + " * italic("Variola") * " spp.", "(Coral trout)")
3	1	0.451635	-6.42016	0.105995	0.760519	1.32523	atop(italic("Plectropomus") * " + " * italic("Variola") * " spp.", "(Coral trout)")
3	1	0.276674	-4.57272	0.112985	0.791969	2.00164	atop(italic("Plectropomus") * " + " * italic("Variola") * " spp.", "(Coral trout)")
3	1	0.537146	-6.96276	0.11079	0.766261	1.80532	atop(italic("Plectropomus") * " + " * italic("Variola") * " spp.", "(Coral trout)")
3	1	0.613806	-5.80762	-0.0117413	0.761642	1.97027	atop(italic("Plectropomus") * " + " * italic("Variola") * " spp.", "(Coral trout)")
3	1	0.213258	-5.27457	0.126867	0.735151	1.2693	atop(italic("Plectropomus") * " + " * italic("Variola") * " spp.", "(Coral trout)")
3	1	0.475074	-5.49221	0.0728122	0.678174	0.412047	atop(italic("Plectropomus") * " + " * italic("Variola") * " spp.", "(Coral trout)")
3	1	0.131704	-5.24661	0.141362	0.748998	1.53484	atop(italic("Plectropomus") * " + " * italic("Variola") * " spp.", "(Coral trout)")
3	1	0.401675	-6.46296	0.116019	0.741862	1.34592	atop(italic("Plectropomus") * " + " * italic("Variola") * " spp.", "(Coral trout)")
3	1	0.137276	-4.77067	0.108894	0.734077	1.5822	atop(italic("Plectropomus") * " + " * italic("Variola") * " spp.", "(Coral trout)")
3	1	0.189093	-4.56823	0.0538551	0.732945	0.739994	atop(italic("Plectropomus") * " + " * italic("Variola") * " spp.", "(Coral trout)")
3	1	0.142651	-5.61424	0.10944	0.73226	1.18405	atop(italic("Plectropomus") * " + " * italic("Variola") * " spp.", "(Coral trout)")
3	1	0.120748	-6.42876	0.258013	0.771643	2.01654	atop(italic("Plectropomus") * " + " * italic("Variola") * " spp.", "(Coral trout)")
3	1	0.125741	-4.59787	0.222019	0.742884	1.07349	atop(italic("Plectropomus") * " + " * italic("Variola") * " spp.", "(Coral trout)")
3	1	0.219655	-4.86251	0.144347	0.717226	0.493329	atop(italic("Plectropomus") * " + " * italic("Variola") * " spp.", "(Coral trout)")
3	1	0.190007	-4.72818	0.138149	0.662958	-0.158628	atop(italic("Plectropomus") * " + " * italic("Variola") * " spp.", "(Coral trout)")
3	1	0.212932	-5.34758	0.133472	0.762592	1.59521	atop(italic("Plectropomus") * " + " * italic("Variola") * " spp.", "(Coral trout)")
3	1	0.449021	-4.21366	0.00237822	0.774477	1.88366	atop(italic("Plectropomus") * " + " * italic("Variola") * " spp.", "(Coral trout)")
3	1	0.183365	-4.60764	0.131546	0.752965	1.29921	atop(italic("Plectropomus") * " + " * italic("Variola") * " spp.", "(Coral trout)")
3	1	0.205985	-3.84069	0.0924768	0.696571	0.646941	atop(italic("Plectropomus") * " + " * italic("Variola") * " spp.", "(Coral trout)")
3	1	0.195066	-5.40681	0.166021	0.773436	1.67861	atop(italic("Plectropomus") * " + " * italic("Variola") * " spp.", "(Coral trout)")
3	1	0.187786	-4.49493	0.143634	0.711907	1.61873	atop(italic("Plectropomus") * " + " * italic("Variola") * " spp.", "(Coral trout)")
3	1	0.0681718	-3.90547	0.200986	0.639886	0.340114	atop(italic("Plectropomus") * " + " * italic("Variola") * " spp.", "(Coral trout)")
3	1	0.132226	-4.82972	0.167703	0.786594	1.27266	atop(italic("Plectropomus") * " + " * italic("Variola") * " spp.", "(Coral trout)")
3	1	0.0265787	-4.09842	0.406733	0.652356	0.550538	atop(italic("Plectropomus") * " + " * italic("Variola") * " spp.", "(Coral trout)")
3	1	0.189812	-4.78476	0.10803	0.692748	1.27844	atop(italic("Plectropomus") * " + " * italic("Variola") * " spp.", "(Coral trout)")
3	1	0.521126	-6.59925	0.0811829	0.763491	1.38641	atop(italic("Plectropomus") * " + " * italic("Variola") * " spp.", "(Coral trout)")
3	1	0.246516	-4.26046	0.110449	0.729258	1.36566	atop(italic("Plectropomus") * " + " * italic("Variola") * " spp.", "(Coral trout)")
3	1	0.509272	-4.96141	0.0497533	0.719719	1.18603	atop(italic("Plectropomus") * " + " * italic("Variola") * " spp.", "(Coral trout)")
3	1	1.07344	-4.94874	-0.0967705	0.782769	1.99418	atop(italic("Plectropomus") * " + " * italic("Variola") * " spp.", "(Coral trout)")
3	1	0.730158	-6.5668	0.0477618	0.762773	1.68442	atop(italic("Plectropomus") * " + " * italic("Variola") * " spp.", "(Coral trout)")
3	1	0.13479	-3.82994	0.153789	0.780718	1.6651	atop(italic("Plectropomus") * " + " * italic("Variola") * " spp.", "(Coral trout)")
3	1	0.225302	-6.42601	0.160454	0.664613	0.373342	atop(italic("Plectropomus") * " + " * italic("Variola") * " spp.", "(Coral trout)")
3	1	0.162542	-5.51466	0.186893	0.753503	1.45594	atop(italic("Plectropomus") * " + " * italic("Variola") * " spp.", "(Coral trout)")
3	1	0.313544	-6.93638	0.164958	0.701478	0.591306	atop(italic("Plectropomus") * " + " * italic("Variola") * " spp.", "(Coral trout)")
3	1	0.186093	-4.87613	0.144718	0.796333	2.43459	atop(italic("Plectropomus") * " + " * italic("Variola") * " spp.", "(Coral trout)")
3	1	0.0613441	-4.90674	0.263142	0.744022	1.23254	atop(italic("Plectropomus") * " + " * italic("Variola") * " spp.", "(Coral trout)")
3	1	0.1028	-5.12427	0.221697	0.747355	1.10864	atop(italic("Plectropomus") * " + " * italic("Variola") * " spp.", "(Coral trout)")
3	1	0.0754822	-4.81492	0.216275	0.763492	2.05179	atop(italic("Plectropomus") * " + " * italic("Variola") * " spp.", "(Coral trout)")
3	1	0.302867	-5.21462	0.0895879	0.701888	0.256761	atop(italic("Plectropomus") * " + " * italic("Variola") * " spp.", "(Coral trout)")
3	1	0.309746	-5.3098	0.0960298	0.672207	0.23643	atop(italic("Plectropomus") * " + " * italic("Variola") * " spp.", "(Coral trout)")
3	1	0.335087	-5.17829	0.0944512	0.737069	0.795782	atop(italic("Plectropomus") * " + " * italic("Variola") * " spp.", "(Coral trout)")
3	1	0.163201	-5.20526	0.148446	0.744655	1.73662	atop(italic("Plectropomus") * " + " * italic("Variola") * " spp.", "(Coral trout)")
3	1	0.307524	-3.98251	0.105571	0.731727	1.68685	atop(italic("Plectropomus") * " + " * italic("Variola") * " spp.", "(Coral trout)")
3	1	0.0646555	-4.51302	0.254705	0.718056	1.48209	atop(italic("Plectropomus") * " + " * italic("Variola") * " spp.", "(Coral trout)")
3	1	0.266175	-7.01329	0.141414	0.712286	1.24115	atop(italic("Plectropomus") * " + " * italic("Variola") * " spp.", "(Coral trout)")
3	1	0.180372	-5.29595	0.14671	0.70889	1.10325	atop(italic("Plectropomus") * " + " * italic("Variola") * " spp.", "(Coral trout)")
3	1	0.488438	-6.6091	0.0469639	0.713123	1.165	atop(italic("Plectropomus") * " + " * italic("Variola") * " spp.", "(Coral trout)")
3	1	0.191288	-4.7875	0.121153	0.803611	2.49391	atop(italic("Plectropomus") * " + " * italic("Variola") * " spp.", "(Coral trout)")
3	1	0.131112	-6.52981	0.22197	0.735633	1.16527	atop(italic("Plectropomus") * " + " * italic("Variola") * " spp.", "(Coral trout)")
3	1	0.112443	-6.79264	0.247148	0.759631	1.43541	atop(italic("Plectropomus") * " + " * italic("Variola") * " spp.", "(Coral trout)")
3	1	0.485383	-5.48012	-0.00167157	0.746145	1.49836	atop(italic("Plectropomus") * " + " * italic("Variola") * " spp.", "(Coral trout)")
3	1	0.468427	-4.50249	0.00213677	0.746511	1.4231	atop(italic("Plectropomus") * " + " * italic("Variola") * " spp.", "(Coral trout)")
3	1	0.102129	-4.78774	0.224937	0.696997	0.908889	atop(italic("Plectropomus") * " + " * italic("Variola") * " spp.", "(Coral trout)")
3	1	0.33572	-4.93006	0.0322166	0.753613	1.25465	atop(italic("Plectropomus") * " + " * italic("Variola") * " spp.", "(Coral trout)")
3	1	0.21433	-5.51832	0.0725149	0.734606	1.88307	atop(italic("Plectropomus") * " + " * italic("Variola") * " spp.", "(Coral trout)")
3	1	0.348375	-3.84629	0.0662417	0.784498	1.45827	atop(italic("Plectropomus") * " + " * italic("Variola") * " spp.", "(Coral trout)")
3	1	0.56208	-4.68609	0.0533557	0.660192	0.523334	atop(italic("Plectropomus") * " + " * italic("Variola") * " spp.", "(Coral trout)")
3	1	0.785375	-5.28644	-0.0746856	0.852633	3.15089	atop(italic("Plectropomus") * " + " * italic("Variola") * " spp.", "(Coral trout)")
3	1	0.355394	-3.7492	0.0020431	0.848353	3.33508	atop(italic("Plectropomus") * " + " * italic("Variola") * " spp.", "(Coral trout)")
3	1	0.322736	-5.85833	0.115802	0.691796	0.0822951	atop(italic("Plectropomus") * " + " * italic("Variola") * " spp.", "(Coral trout)")
3	1	0.312876	-7.33253	0.105302	0.716485	0.52705	atop(italic("Plectropomus") * " + " * italic("Variola") * " spp.", "(Coral trout)")
3	1	0.237208	-3.89781	0.110217	0.684163	0.612638	atop(italic("Plectropomus") * " + " * italic("Variola") * " spp.", "(Coral trout)")
3	1	0.277814	-6.77578	0.129261	0.790209	1.90696	atop(italic("Plectropomus") * " + " * italic("Variola") * " spp.", "(Coral trout)")
3	1	0.107829	-4.78842	0.210277	0.843944	3.0835	atop(italic("Plectropomus") * " + " * italic("Variola") * " spp.", "(Coral trout)")
3	1	0.213775	-4.72099	0.0942155	0.785249	1.61115	atop(italic("Plectropomus") * " + " * italic("Variola") * " spp.", "(Coral trout)")
3	1	0.333803	-5.45262	0.0535178	0.673127	0.389741	atop(italic("Plectropomus") * " + " * italic("Variola") * " spp.", "(Coral trout)")
3	1	0.0784442	-4.88596	0.293269	0.712189	1.28396	atop(italic("Plectropomus") * " + " * italic("Variola") * " spp.", "(Coral trout)")
3	1	0.299656	-5.21496	0.0766473	0.696055	1.05196	atop(italic("Plectropomus") * " + " * italic("Variola") * " spp.", "(Coral trout)")
3	1	0.156754	-5.36065	0.190642	0.790312	2.60239	atop(italic("Plectropomus") * " + " * italic("Variola") * " spp.", "(Coral trout)")
3	1	0.385334	-6.10463	0.0902769	0.752948	1.42151	atop(italic("Plectropomus") * " + " * italic("Variola") * " spp.", "(Coral trout)")
3	1	0.22347	-4.63273	0.121844	0.769801	1.78293	atop(italic("Plectropomus") * " + " * italic("Variola") * " spp.", "(Coral trout)")
3	1	0.199184	-3.80117	0.101772	0.741552	1.54898	atop(italic("Plectropomus") * " + " * italic("Variola") * " spp.", "(Coral trout)")
3	1	0.866662	-5.9531	-0.0157396	0.750671	1.34682	atop(italic("Plectropomus") * " + " * italic("Variola") * " spp.", "(Coral trout)")
3	1	0.228861	-4.78202	0.10533	0.75361	1.63998	atop(italic("Plectropomus") * " + " * italic("Variola") * " spp.", "(Coral trout)")
3	1	0.168651	-4.67351	0.135738	0.723218	1.17678	atop(italic("Plectropomus") * " + " * italic("Variola") * " spp.", "(Coral trout)")
3	1	0.204866	-4.60558	0.106453	0.747295	1.13321	atop(italic("Plectropomus") * " + " * italic("Variola") * " spp.", "(Coral trout)")
3	1	0.0620721	-2.66458	0.219456	0.723902	0.653579	atop(italic("Plectropomus") * " + " * italic("Variola") * " spp.", "(Coral trout)")
3	1	0.211526	-4.76837	0.0637826	0.722614	0.663839	atop(italic("Plectropomus") * " + " * italic("Variola") * " spp.", "(Coral trout)")
3	1	0.187144	-5.64642	0.107756	0.706304	0.404651	atop(italic("Plectropomus") * " + " * italic("Variola") * " spp.", "(Coral trout)")
3	1	0.196594	-4.34262	0.0684332	0.693971	0.432459	atop(italic("Plectropomus") * " + " * italic("Variola") * " spp.", "(Coral trout)")
3	1	0.235658	-5.18806	0.08183	0.730704	1.07791	atop(italic("Plectropomus") * " + " * italic("Variola") * " spp.", "(Coral trout)")
3	1	0.234799	-4.6327	0.0216515	0.749903	1.45696	atop(italic("Plectropomus") * " + " * italic("Variola") * " spp.", "(Coral trout)")
3	1	0.049307	-5.25189	0.260064	0.700681	0.713943	atop(italic("Plectropomus") * " + " * italic("Variola") * " spp.", "(Coral trout)")
3	1	0.480157	-4.96231	-0.0341591	0.749965	1.56887	atop(italic("Plectropomus") * " + " * italic("Variola") * " spp.", "(Coral trout)")
3	1	0.514134	-4.1503	-0.0624234	0.742845	1.21709	atop(italic("Plectropomus") * " + " * italic("Variola") * " spp.", "(Coral trout)")
3	1	0.439508	-5.06887	0.00828865	0.735381	1.2055	atop(italic("Plectropomus") * " + " * italic("Variola") * " spp.", "(Coral trout)")
3	1	0.042364	-5.07545	0.33519	0.730281	1.02149	atop(italic("Plectropomus") * " + " * italic("Variola") * " spp.", "(Coral trout)")
3	1	0.0658498	-4.89063	0.282796	0.76147	1.72872	atop(italic("Plectropomus") * " + " * italic("Variola") * " spp.", "(Coral trout)")
3	1	0.0661226	-4.84439	0.262063	0.728039	1.08177	atop(italic("Plectropomus") * " + " * italic("Variola") * " spp.", "(Coral trout)")
3	1	0.100593	-2.26242	0.167745	0.76063	1.9398	atop(italic("Plectropomus") * " + " * italic("Variola") * " spp.", "(Coral trout)")
3	1	0.279954	-4.02074	0.0331882	0.757161	1.75174	atop(italic("Plectropomus") * " + " * italic("Variola") * " spp.", "(Coral trout)")
3	1	0.216444	-4.19798	0.110683	0.800351	2.29248	atop(italic("Plectropomus") * " + " * italic("Variola") * " spp.", "(Coral trout)")
3	1	0.279619	-5.02028	0.0819287	0.789865	2.55111	atop(italic("Plectropomus") * " + " * italic("Variola") * " spp.", "(Coral trout)")
3	1	0.335152	-6.37571	0.0322773	0.689739	0.430891	atop(italic("Plectropomus") * " + " * italic("Variola") * " spp.", "(Coral trout)")
3	1	0.187186	-5.31494	0.158566	0.7767	2.25725	atop(italic("Plectropomus") * " + " * italic("Variola") * " spp.", "(Coral trout)")
3	1	0.174701	-3.85597	0.102461	0.81973	2.96229	atop(italic("Plectropomus") * " + " * italic("Variola") * " spp.", "(Coral trout)")
3	1	0.142328	-5.12838	0.210479	0.728182	0.860868	atop(italic("Plectropomus") * " + " * italic("Variola") * " spp.", "(Coral trout)")
3	1	0.0502354	-5.67443	0.342468	0.714896	0.892352	atop(italic("Plectropomus") * " + " * italic("Variola") * " spp.", "(Coral trout)")
3	1	0.328483	-5.00102	0.0264577	0.758169	1.48539	atop(italic("Plectropomus") * " + " * italic("Variola") * " spp.", "(Coral trout)")
3	1	0.491212	-5.71372	-0.0103181	0.791648	2.12783	atop(italic("Plectropomus") * " + " * italic("Variola") * " spp.", "(Coral trout)")
3	1	0.121179	-5.17309	0.169063	0.792851	2.34367	atop(italic("Plectropomus") * " + " * italic("Variola") * " spp.", "(Coral trout)")
3	1	0.208176	-4.67894	0.087622	0.746607	1.90385	atop(italic("Plectropomus") * " + " * italic("Variola") * " spp.", "(Coral trout)")
3	1	0.190618	-5.47873	0.131663	0.805213	2.18926	atop(italic("Plectropomus") * " + " * italic("Variola") * " spp.", "(Coral trout)")
3	1	0.303294	-5.69942	0.0640987	0.77484	1.96474	atop(italic("Plectropomus") * " + " * italic("Variola") * " spp.", "(Coral trout)")
3	1	0.07073	-3.8497	0.188822	0.760221	1.20053	atop(italic("Plectropomus") * " + " * italic("Variola") * " spp.", "(Coral trout)")
3	1	0.0692179	-3.01409	0.199966	0.658296	0.163796	atop(italic("Plectropomus") * " + " * italic("Variola") * " spp.", "(Coral trout)")
3	1	0.171204	-5.06177	0.134504	0.679271	0.342724	atop(italic("Plectropomus") * " + " * italic("Variola") * " spp.", "(Coral trout)")
3	1	0.0864217	-5.63128	0.2152	0.704791	0.516141	atop(italic("Plectropomus") * " + " * italic("Variola") * " spp.", "(Coral trout)")
3	1	0.131409	-5.64962	0.184209	0.705466	0.855158	atop(italic("Plectropomus") * " + " * italic("Variola") * " spp.", "(Coral trout)")
3	1	0.150801	-3.60301	0.121361	0.768664	1.80676	atop(italic("Plectropomus") * " + " * italic("Variola") * " spp.", "(Coral trout)")
3	1	1.18806	-7.47293	-0.00211515	0.779289	2.27206	atop(italic("Plectropomus") * " + " * italic("Variola") * " spp.", "(Coral trout)")
3	1	0.604442	-6.06672	0.00973414	0.694177	0.727701	atop(italic("Plectropomus") * " + " * italic("Variola") * " spp.", "(Coral trout)")
3	1	0.170133	-4.2936	0.148384	0.837811	3.06491	atop(italic("Plectropomus") * " + " * italic("Variola") * " spp.", "(Coral trout)")
3	1	0.849784	-4.7316	-0.121669	0.762752	1.48446	atop(italic("Plectropomus") * " + " * italic("Variola") * " spp.", "(Coral trout)")
3	1	0.749587	-4.13768	-0.103928	0.747851	1.37722	atop(italic("Plectropomus") * " + " * italic("Variola") * " spp.", "(Coral trout)")
3	1	0.942147	-3.88367	-0.138883	0.74824	1.84901	atop(italic("Plectropomus") * " + " * italic("Variola") * " spp.", "(Coral trout)")
3	1	0.195254	-5.58136	0.102608	0.759433	1.21374	atop(italic("Plectropomus") * " + " * italic("Variola") * " spp.", "(Coral trout)")
3	1	0.182877	-6.42986	0.120887	0.770448	1.64182	atop(italic("Plectropomus") * " + " * italic("Variola") * " spp.", "(Coral trout)")
3	1	0.175088	-3.78154	0.0501215	0.747073	1.30295	atop(italic("Plectropomus") * " + " * italic("Variola") * " spp.", "(Coral trout)")
3	1	0.805293	-6.36494	-0.0203528	0.757614	1.57528	atop(italic("Plectropomus") * " + " * italic("Variola") * " spp.", "(Coral trout)")
3	1	0.0883214	-2.75303	0.141141	0.742478	1.4407	atop(italic("Plectropomus") * " + " * italic("Variola") * " spp.", "(Coral trout)")
3	1	0.0564438	-2.69146	0.21976	0.739589	1.1731	atop(italic("Plectropomus") * " + " * italic("Variola") * " spp.", "(Coral trout)")
3	1	0.274289	-4.9328	0.0336186	0.766835	2.19642	atop(italic("Plectropomus") * " + " * italic("Variola") * " spp.", "(Coral trout)")
3	1	0.145574	-3.68339	0.124528	0.755074	1.00863	atop(italic("Plectropomus") * " + " * italic("Variola") * " spp.", "(Coral trout)")
3	1	0.327123	-7.03323	0.12356	0.692842	0.347053	atop(italic("Plectropomus") * " + " * italic("Variola") * " spp.", "(Coral trout)")
3	1	0.244149	-5.24729	0.0994892	0.72585	1.32207	atop(italic("Plectropomus") * " + " * italic("Variola") * " spp.", "(Coral trout)")
3	1	0.0958445	-4.47472	0.228623	0.672412	0.475076	atop(italic("Plectropomus") * " + " * italic("Variola") * " spp.", "(Coral trout)")
3	1	0.0404336	-4.48978	0.335718	0.780874	1.77108	atop(italic("Plectropomus") * " + " * italic("Variola") * " spp.", "(Coral trout)")
3	1	0.1397	-5.45232	0.192404	0.694285	0.724796	atop(italic("Plectropomus") * " + " * italic("Variola") * " spp.", "(Coral trout)")
3	1	0.102915	-6.28365	0.257146	0.785637	2.31875	atop(italic("Plectropomus") * " + " * italic("Variola") * " spp.", "(Coral trout)")
3	1	0.0727739	-4.30418	0.196672	0.787368	1.94675	atop(italic("Plectropomus") * " + " * italic("Variola") * " spp.", "(Coral trout)")
3	1	0.206494	-6.0682	0.0782361	0.797579	2.00824	atop(italic("Plectropomus") * " + " * italic("Variola") * " spp.", "(Coral trout)")
3	1	0.144093	-3.69914	0.114046	0.760819	1.7683	atop(italic("Plectropomus") * " + " * italic("Variola") * " spp.", "(Coral trout)")
3	1	0.379187	-6.33937	0.126636	0.778054	1.93473	atop(italic("Plectropomus") * " + " * italic("Variola") * " spp.", "(Coral trout)")
3	1	0.577858	-5.07629	0.0242831	0.728416	0.919456	atop(italic("Plectropomus") * " + " * italic("Variola") * " spp.", "(Coral trout)")
3	1	0.193859	-5.43444	0.184291	0.750276	1.57269	atop(italic("Plectropomus") * " + " * italic("Variola") * " spp.", "(Coral trout)")
3	1	0.259038	-4.99796	0.106763	0.782434	2.13817	atop(italic("Plectropomus") * " + " * italic("Variola") * " spp.", "(Coral trout)")
3	1	0.673668	-7.56992	0.00925398	0.752177	1.12265	atop(italic("Plectropomus") * " + " * italic("Variola") * " spp.", "(Coral trout)")
3	1	0.681697	-6.79557	0.0103127	0.715127	0.814659	atop(italic("Plectropomus") * " + " * italic("Variola") * " spp.", "(Coral trout)")
3	1	0.13153	-2.85409	0.117446	0.740629	1.40348	atop(italic("Plectropomus") * " + " * italic("Variola") * " spp.", "(Coral trout)")
3	1	0.25097	-3.70964	0.0787667	0.779627	1.71175	atop(italic("Plectropomus") * " + " * italic("Variola") * " spp.", "(Coral trout)")
3	1	0.195949	-7.04192	0.16486	0.78367	1.87336	atop(italic("Plectropomus") * " + " * italic("Variola") * " spp.", "(Coral trout)")
3	1	0.423143	-5.44632	0.0767392	0.754904	1.60305	atop(italic("Plectropomus") * " + " * italic("Variola") * " spp.", "(Coral trout)")
3	1	1.05756	-5.94515	-0.0321725	0.820698	2.53353	atop(italic("Plectropomus") * " + " * italic("Variola") * " spp.", "(Coral trout)")
3	1	0.360875	-5.28277	0.118219	0.799381	2.01737	atop(italic("Plectropomus") * " + " * italic("Variola") * " spp.", "(Coral trout)")
3	1	0.231138	-7.45631	0.189957	0.708689	1.15486	atop(italic("Plectropomus") * " + " * italic("Variola") * " spp.", "(Coral trout)")
3	1	0.1029	-2.98617	0.137368	0.76082	1.34617	atop(italic("Plectropomus") * " + " * italic("Variola") * " spp.", "(Coral trout)")
3	1	0.215116	-4.44139	0.0591617	0.747487	1.73819	atop(italic("Plectropomus") * " + " * italic("Variola") * " spp.", "(Coral trout)")
3	1	0.176341	-3.64043	0.132782	0.737591	0.951908	atop(italic("Plectropomus") * " + " * italic("Variola") * " spp.", "(Coral trout)")
3	1	0.0849047	-5.63894	0.303832	0.755087	1.85983	atop(italic("Plectropomus") * " + " * italic("Variola") * " spp.", "(Coral trout)")
3	1	0.0757797	-6.27846	0.318952	0.708508	0.737192	atop(italic("Plectropomus") * " + " * italic("Variola") * " spp.", "(Coral trout)")
3	1	0.352035	-3.45539	0.0220591	0.790782	2.31938	atop(italic("Plectropomus") * " + " * italic("Variola") * " spp.", "(Coral trout)")
3	1	0.0841543	-3.48546	0.212353	0.771316	1.77367	atop(italic("Plectropomus") * " + " * italic("Variola") * " spp.", "(Coral trout)")
3	1	0.0755197	-5.68046	0.283547	0.747577	1.31935	atop(italic("Plectropomus") * " + " * italic("Variola") * " spp.", "(Coral trout)")
3	1	0.0999031	-4.76923	0.151916	0.707151	0.630398	atop(italic("Plectropomus") * " + " * italic("Variola") * " spp.", "(Coral trout)")
3	1	0.322164	-6.00098	0.0480745	0.788749	2.32998	atop(italic("Plectropomus") * " + " * italic("Variola") * " spp.", "(Coral trout)")
3	1	0.301796	-5.39526	0.15231	0.729835	0.987278	atop(italic("Plectropomus") * " + " * italic("Variola") * " spp.", "(Coral trout)")
3	1	1.6394	-8.31256	-0.0517312	0.77603	2.10864	atop(italic("Plectropomus") * " + " * italic("Variola") * " spp.", "(Coral trout)")
3	1	2.27208	-8.25942	-0.107294	0.730344	0.79898	atop(italic("Plectropomus") * " + " * italic("Variola") * " spp.", "(Coral trout)")
3	1	1.91522	-6.80385	-0.121681	0.758865	1.55309	atop(italic("Plectropomus") * " + " * italic("Variola") * " spp.", "(Coral trout)")
3	1	1.79242	-6.95204	-0.0934201	0.770779	1.6446	atop(italic("Plectropomus") * " + " * italic("Variola") * " spp.", "(Coral trout)")
3	1	0.30245	-4.86978	0.0997403	0.771736	2.14485	atop(italic("Plectropomus") * " + " * italic("Variola") * " spp.", "(Coral trout)")
3	1	0.149677	-5.34942	0.209977	0.789892	2.50068	atop(italic("Plectropomus") * " + " * italic("Variola") * " spp.", "(Coral trout)")
3	1	0.867013	-6.65904	-0.0311717	0.72414	0.72201	atop(italic("Plectropomus") * " + " * italic("Variola") * " spp.", "(Coral trout)")
3	1	0.318265	-5.76381	0.0896993	0.762591	1.78152	atop(italic("Plectropomus") * " + " * italic("Variola") * " spp.", "(Coral trout)")
3	1	0.20444	-7.54241	0.231346	0.771894	1.96404	atop(italic("Plectropomus") * " + " * italic("Variola") * " spp.", "(Coral trout)")
3	1	0.0440084	-3.79183	0.277919	0.777817	1.84627	atop(italic("Plectropomus") * " + " * italic("Variola") * " spp.", "(Coral trout)")
3	1	0.148945	-3.63859	0.10184	0.80602	2.3582	atop(italic("Plectropomus") * " + " * italic("Variola") * " spp.", "(Coral trout)")
3	1	0.106821	-4.46436	0.189816	0.721497	0.970009	atop(italic("Plectropomus") * " + " * italic("Variola") * " spp.", "(Coral trout)")
3	1	0.732489	-5.98921	0.0260905	0.774094	2.21086	atop(italic("Plectropomus") * " + " * italic("Variola") * " spp.", "(Coral trout)")
3	1	0.140532	-5.42337	0.142799	0.711742	0.846945	atop(italic("Plectropomus") * " + " * italic("Variola") * " spp.", "(Coral trout)")
3	1	0.54803	-4.95743	-0.0257294	0.721002	0.979819	atop(italic("Plectropomus") * " + " * italic("Variola") * " spp.", "(Coral trout)")
3	1	0.13344	-6.37289	0.242389	0.808946	2.60817	atop(italic("Plectropomus") * " + " * italic("Variola") * " spp.", "(Coral trout)")
3	1	0.136552	-6.38177	0.250833	0.785596	2.44656	atop(italic("Plectropomus") * " + " * italic("Variola") * " spp.", "(Coral trout)")
3	1	0.100981	-6.75172	0.281959	0.830815	3.00258	atop(italic("Plectropomus") * " + " * italic("Variola") * " spp.", "(Coral trout)")
3	1	0.123992	-6.1629	0.27058	0.803586	2.86653	atop(italic("Plectropomus") * " + " * italic("Variola") * " spp.", "(Coral trout)")
3	1	0.124023	-6.025	0.266685	0.837751	3.12895	atop(italic("Plectropomus") * " + " * italic("Variola") * " spp.", "(Coral trout)")
3	1	0.711836	-4.16152	-0.00110223	0.698702	0.513349	atop(italic("Plectropomus") * " + " * italic("Variola") * " spp.", "(Coral trout)")
3	1	0.488034	-6.11329	0.0585587	0.781698	2.45282	atop(italic("Plectropomus") * " + " * italic("Variola") * " spp.", "(Coral trout)")
3	1	0.358925	-3.5208	0.0341819	0.727524	1.53011	atop(italic("Plectropomus") * " + " * italic("Variola") * " spp.", "(Coral trout)")
3	1	0.119857	-5.49453	0.197986	0.700997	0.982788	atop(italic("Plectropomus") * " + " * italic("Variola") * " spp.", "(Coral trout)")
3	1	0.356607	-4.80733	0.0371408	0.807212	2.42541	atop(italic("Plectropomus") * " + " * italic("Variola") * " spp.", "(Coral trout)")
3	1	0.0969394	-3.90442	0.245158	0.701202	0.811113	atop(italic("Plectropomus") * " + " * italic("Variola") * " spp.", "(Coral trout)")
3	1	0.166068	-3.46565	0.0523198	0.725078	1.2393	atop(italic("Plectropomus") * " + " * italic("Variola") * " spp.", "(Coral trout)")
3	1	0.277561	-5.6361	0.111735	0.677991	0.40066	atop(italic("Plectropomus") * " + " * italic("Variola") * " spp.", "(Coral trout)")
3	1	0.301873	-6.21754	0.141004	0.657482	0.128254	atop(italic("Plectropomus") * " + " * italic("Variola") * " spp.", "(Coral trout)")
3	1	1.10638	-5.53281	-0.0522172	0.802732	2.14894	atop(italic("Plectropomus") * " + " * italic("Variola") * " spp.", "(Coral trout)")
3	1	0.529273	-3.3258	-0.00770597	0.794368	2.10431	atop(italic("Plectropomus") * " + " * italic("Variola") * " spp.", "(Coral trout)")
3	1	0.35259	-4.40802	0.0665479	0.777128	2.281	atop(italic("Plectropomus") * " + " * italic("Variola") * " spp.", "(Coral trout)")
3	1	0.353573	-4.69153	0.0545806	0.712638	0.814653	atop(italic("Plectropomus") * " + " * italic("Variola") * " spp.", "(Coral trout)")
3	1	0.0653529	-4.34282	0.182194	0.781737	1.95756	atop(italic("Plectropomus") * " + " * italic("Variola") * " spp.", "(Coral trout)")
3	1	0.0761928	-3.79624	0.186976	0.766752	1.72945	atop(italic("Plectropomus") * " + " * italic("Variola") * " spp.", "(Coral trout)")
3	1	0.0619469	-5.10153	0.219887	0.731418	0.996848	atop(italic("Plectropomus") * " + " * italic("Variola") * " spp.", "(Coral trout)")
3	1	0.510267	-5.74569	0.0699711	0.811885	2.89438	atop(italic("Plectropomus") * " + " * italic("Variola") * " spp.", "(Coral trout)")
3	1	0.348685	-6.11171	0.129091	0.794961	2.26282	atop(italic("Plectropomus") * " + " * italic("Variola") * " spp.", "(Coral trout)")
3	1	0.431461	-6.85235	0.129116	0.763613	1.64836	atop(italic("Plectropomus") * " + " * italic("Variola") * " spp.", "(Coral trout)")
3	1	0.366828	-3.97024	0.0602958	0.68966	0.496201	atop(italic("Plectropomus") * " + " * italic("Variola") * " spp.", "(Coral trout)")
3	1	0.205333	-3.81502	0.161858	0.798079	2.29909	atop(italic("Plectropomus") * " + " * italic("Variola") * " spp.", "(Coral trout)")
3	1	0.242238	-4.91113	0.164847	0.742417	1.43472	atop(italic("Plectropomus") * " + " * italic("Variola") * " spp.", "(Coral trout)")
3	1	0.0733141	-4.69731	0.242647	0.72541	0.970399	atop(italic("Plectropomus") * " + " * italic("Variola") * " spp.", "(Coral trout)")
3	1	0.192255	-5.18054	0.116773	0.825432	2.99314	atop(italic("Plectropomus") * " + " * italic("Variola") * " spp.", "(Coral trout)")
3	1	0.304544	-6.13581	0.118148	0.753007	1.2493	atop(italic("Plectropomus") * " + " * italic("Variola") * " spp.", "(Coral trout)")
3	1	1.08533	-6.89534	-0.00140694	0.745398	1.08711	atop(italic("Plectropomus") * " + " * italic("Variola") * " spp.", "(Coral trout)")
3	1	0.940648	-7.17743	-0.0357805	0.735096	1.77967	atop(italic("Plectropomus") * " + " * italic("Variola") * " spp.", "(Coral trout)")
3	1	0.206145	-6.03533	0.142101	0.740699	1.27554	atop(italic("Plectropomus") * " + " * italic("Variola") * " spp.", "(Coral trout)")
3	1	0.0546736	-4.43731	0.299101	0.756868	1.6587	atop(italic("Plectropomus") * " + " * italic("Variola") * " spp.", "(Coral trout)")
3	1	0.0546759	-5.14296	0.282415	0.733728	1.41522	atop(italic("Plectropomus") * " + " * italic("Variola") * " spp.", "(Coral trout)")
3	1	0.0935843	-4.89299	0.202072	0.722123	0.822222	atop(italic("Plectropomus") * " + " * italic("Variola") * " spp.", "(Coral trout)")
3	1	0.0762941	-4.07998	0.257575	0.664528	-0.250159	atop(italic("Plectropomus") * " + " * italic("Variola") * " spp.", "(Coral trout)")
3	1	0.0875045	-3.55073	0.184992	0.62387	-0.804291	atop(italic("Plectropomus") * " + " * italic("Variola") * " spp.", "(Coral trout)")
3	1	0.103633	-5.01937	0.194634	0.768128	1.83471	atop(italic("Plectropomus") * " + " * italic("Variola") * " spp.", "(Coral trout)")
3	1	0.608846	-7.08936	0.0531947	0.795875	2.34584	atop(italic("Plectropomus") * " + " * italic("Variola") * " spp.", "(Coral trout)")
3	1	0.569663	-7.88841	0.0570777	0.768448	1.9701	atop(italic("Plectropomus") * " + " * italic("Variola") * " spp.", "(Coral trout)")
3	1	1.04095	-6.06256	-0.0781368	0.744714	1.59775	atop(italic("Plectropomus") * " + " * italic("Variola") * " spp.", "(Coral trout)")
3	1	0.68286	-7.54731	0.0224626	0.767296	1.77631	atop(italic("Plectropomus") * " + " * italic("Variola") * " spp.", "(Coral trout)")
3	1	0.17736	-5.46355	0.118341	0.749555	1.52741	atop(italic("Plectropomus") * " + " * italic("Variola") * " spp.", "(Coral trout)")
3	1	0.335052	-5.58101	0.0508332	0.629017	-0.461333	atop(italic("Plectropomus") * " + " * italic("Variola") * " spp.", "(Coral trout)")
3	1	0.488365	-6.03428	0.0407282	0.846364	3.51475	atop(italic("Plectropomus") * " + " * italic("Variola") * " spp.", "(Coral trout)")
3	1	0.14242	-5.34127	0.220888	0.697598	1.09483	atop(italic("Plectropomus") * " + " * italic("Variola") * " spp.", "(Coral trout)")
3	1	0.293542	-3.73443	0.0453019	0.773622	1.2386	atop(italic("Plectropomus") * " + " * italic("Variola") * " spp.", "(Coral trout)")
3	1	0.706175	-3.49538	-0.0747928	0.621057	-0.189113	atop(italic("Plectropomus") * " + " * italic("Variola") * " spp.", "(Coral trout)")
3	1	0.139656	-4.97712	0.153318	0.643818	0.165452	atop(italic("Plectropomus") * " + " * italic("Variola") * " spp.", "(Coral trout)")
3	1	0.137273	-4.73666	0.174798	0.772122	1.29558	atop(italic("Plectropomus") * " + " * italic("Variola") * " spp.", "(Coral trout)")
3	1	0.167536	-4.96263	0.106646	0.732652	0.385376	atop(italic("Plectropomus") * " + " * italic("Variola") * " spp.", "(Coral trout)")
3	1	0.584813	-5.54343	-0.00275157	0.770474	1.67552	atop(italic("Plectropomus") * " + " * italic("Variola") * " spp.", "(Coral trout)")
3	1	0.112801	-4.3096	0.181158	0.788128	2.20079	atop(italic("Plectropomus") * " + " * italic("Variola") * " spp.", "(Coral trout)")
3	1	1.0205	-5.31181	-0.0268431	0.750726	1.3426	atop(italic("Plectropomus") * " + " * italic("Variola") * " spp.", "(Coral trout)")
3	1	2.0019	-5.70461	-0.105043	0.715275	0.892995	atop(italic("Plectropomus") * " + " * italic("Variola") * " spp.", "(Coral trout)")
3	1	1.83285	-5.96465	-0.0531727	0.704042	0.8404	atop(italic("Plectropomus") * " + " * italic("Variola") * " spp.", "(Coral trout)")
3	1	0.486172	-4.41936	0.0171516	0.763289	1.50753	atop(italic("Plectropomus") * " + " * italic("Variola") * " spp.", "(Coral trout)")
3	1	0.652913	-5.60464	-0.0351393	0.731291	0.973025	atop(italic("Plectropomus") * " + " * italic("Variola") * " spp.", "(Coral trout)")
3	1	0.31318	-5.16612	0.0488644	0.707415	0.746308	atop(italic("Plectropomus") * " + " * italic("Variola") * " spp.", "(Coral trout)")
3	1	0.251899	-6.81494	0.0979079	0.740709	1.48485	atop(italic("Plectropomus") * " + " * italic("Variola") * " spp.", "(Coral trout)")
3	1	0.0416726	-5.01982	0.327944	0.776263	2.15989	atop(italic("Plectropomus") * " + " * italic("Variola") * " spp.", "(Coral trout)")
3	1	0.0934157	-4.05228	0.106256	0.751688	1.63756	atop(italic("Plectropomus") * " + " * italic("Variola") * " spp.", "(Coral trout)")
3	1	0.0906336	-5.28951	0.173979	0.806255	2.51143	atop(italic("Plectropomus") * " + " * italic("Variola") * " spp.", "(Coral trout)")
3	1	0.149081	-4.83155	0.132724	0.759793	2.09058	atop(italic("Plectropomus") * " + " * italic("Variola") * " spp.", "(Coral trout)")
3	1	0.21719	-4.21512	0.104437	0.852057	3.48017	atop(italic("Plectropomus") * " + " * italic("Variola") * " spp.", "(Coral trout)")
3	1	0.40812	-4.25803	0.0160491	0.77249	0.946577	atop(italic("Plectropomus") * " + " * italic("Variola") * " spp.", "(Coral trout)")
3	1	0.42365	-5.48491	0.0367288	0.777067	1.88269	atop(italic("Plectropomus") * " + " * italic("Variola") * " spp.", "(Coral trout)")
3	1	0.530035	-4.25172	-0.0354958	0.774353	2.07807	atop(italic("Plectropomus") * " + " * italic("Variola") * " spp.", "(Coral trout)")
3	1	0.57591	-6.03106	0.00620116	0.777492	1.91331	atop(italic("Plectropomus") * " + " * italic("Variola") * " spp.", "(Coral trout)")
3	1	0.795717	-6.19006	0.018558	0.72924	1.04533	atop(italic("Plectropomus") * " + " * italic("Variola") * " spp.", "(Coral trout)")
3	1	1.26915	-5.13333	-0.0434394	0.720564	0.917016	atop(italic("Plectropomus") * " + " * italic("Variola") * " spp.", "(Coral trout)")
3	1	0.81284	-4.67661	-0.0406552	0.761152	1.39406	atop(italic("Plectropomus") * " + " * italic("Variola") * " spp.", "(Coral trout)")
3	1	0.0348598	-4.65781	0.338434	0.739993	1.42946	atop(italic("Plectropomus") * " + " * italic("Variola") * " spp.", "(Coral trout)")
3	1	0.156749	-5.13358	0.17176	0.724355	1.40831	atop(italic("Plectropomus") * " + " * italic("Variola") * " spp.", "(Coral trout)")
3	1	0.169761	-5.11868	0.158101	0.715181	0.828799	atop(italic("Plectropomus") * " + " * italic("Variola") * " spp.", "(Coral trout)")
3	1	0.160916	-4.54516	0.1294	0.688441	0.22547	atop(italic("Plectropomus") * " + " * italic("Variola") * " spp.", "(Coral trout)")
3	1	0.29608	-5.31497	0.0438186	0.663602	-0.190889	atop(italic("Plectropomus") * " + " * italic("Variola") * " spp.", "(Coral trout)")
3	1	0.275444	-5.86867	0.0960353	0.805001	2.5621	atop(italic("Plectropomus") * " + " * italic("Variola") * " spp.", "(Coral trout)")
3	1	0.233873	-6.66997	0.147474	0.769431	2.03151	atop(italic("Plectropomus") * " + " * italic("Variola") * " spp.", "(Coral trout)")
3	1	0.393468	-6.02087	0.0588834	0.789175	2.46216	atop(italic("Plectropomus") * " + " * italic("Variola") * " spp.", "(Coral trout)")
3	1	0.570344	-5.72334	0.0382089	0.809433	2.95339	atop(italic("Plectropomus") * " + " * italic("Variola") * " spp.", "(Coral trout)")
3	1	0.373836	-5.0364	0.0909048	0.731217	0.893034	atop(italic("Plectropomus") * " + " * italic("Variola") * " spp.", "(Coral trout)")
3	1	0.498342	-5.57835	0.0744132	0.714121	0.906102	atop(italic("Plectropomus") * " + " * italic("Variola") * " spp.", "(Coral trout)")
3	1	0.522744	-5.63676	0.0526525	0.741023	1.30603	atop(italic("Plectropomus") * " + " * italic("Variola") * " spp.", "(Coral trout)")
3	1	0.178504	-3.84646	0.181593	0.790201	1.86188	atop(italic("Plectropomus") * " + " * italic("Variola") * " spp.", "(Coral trout)")
3	1	0.29401	-6.08232	0.0706149	0.643631	0.059711	atop(italic("Plectropomus") * " + " * italic("Variola") * " spp.", "(Coral trout)")
3	1	0.0520304	-3.88648	0.299921	0.749969	1.6513	atop(italic("Plectropomus") * " + " * italic("Variola") * " spp.", "(Coral trout)")
3	1	0.149571	-6.21933	0.168386	0.754779	1.78149	atop(italic("Plectropomus") * " + " * italic("Variola") * " spp.", "(Coral trout)")
3	1	0.750944	-5.53143	-0.0320464	0.70345	0.715824	atop(italic("Plectropomus") * " + " * italic("Variola") * " spp.", "(Coral trout)")
3	1	0.28466	-4.05427	0.075563	0.787196	2.41388	atop(italic("Plectropomus") * " + " * italic("Variola") * " spp.", "(Coral trout)")
3	1	0.163763	-6.24987	0.161093	0.725585	0.734266	atop(italic("Plectropomus") * " + " * italic("Variola") * " spp.", "(Coral trout)")
3	1	0.155976	-3.40346	0.0726177	0.703495	0.681402	atop(italic("Plectropomus") * " + " * italic("Variola") * " spp.", "(Coral trout)")
3	1	0.473684	-4.70108	-0.0412626	0.725565	0.852232	atop(italic("Plectropomus") * " + " * italic("Variola") * " spp.", "(Coral trout)")
3	1	0.456103	-5.31763	-0.0087362	0.6651	0.550737	atop(italic("Plectropomus") * " + " * italic("Variola") * " spp.", "(Coral trout)")
3	1	0.133985	-4.80545	0.126075	0.848744	3.21236	atop(italic("Plectropomus") * " + " * italic("Variola") * " spp.", "(Coral trout)")
3	1	1.07002	-6.04455	-0.0552853	0.716405	0.502927	atop(italic("Plectropomus") * " + " * italic("Variola") * " spp.", "(Coral trout)")
3	1	0.126414	-5.75573	0.190828	0.772834	2.14799	atop(italic("Plectropomus") * " + " * italic("Variola") * " spp.", "(Coral trout)")
3	1	0.235198	-6.57936	0.173857	0.784113	1.83756	atop(italic("Plectropomus") * " + " * italic("Variola") * " spp.", "(Coral trout)")
3	1	0.0712998	-2.04159	0.118452	0.803936	2.82326	atop(italic("Plectropomus") * " + " * italic("Variola") * " spp.", "(Coral trout)")
3	1	0.208777	-6.19045	0.156915	0.675856	0.416059	atop(italic("Plectropomus") * " + " * italic("Variola") * " spp.", "(Coral trout)")
3	1	0.0837245	-4.20698	0.243299	0.708833	0.978724	atop(italic("Plectropomus") * " + " * italic("Variola") * " spp.", "(Coral trout)")
3	1	0.207636	-3.58891	0.156724	0.740996	1.21312	atop(italic("Plectropomus") * " + " * italic("Variola") * " spp.", "(Coral trout)")
3	1	0.223094	-4.86324	0.130833	0.775475	1.9069	atop(italic("Plectropomus") * " + " * italic("Variola") * " spp.", "(Coral trout)")
3	1	0.321421	-6.91216	0.0891333	0.721808	0.802693	atop(italic("Plectropomus") * " + " * italic("Variola") * " spp.", "(Coral trout)")
3	1	0.439713	-5.9382	0.0607461	0.690978	0.967016	atop(italic("Plectropomus") * " + " * italic("Variola") * " spp.", "(Coral trout)")
3	1	0.197735	-5.32194	0.1052	0.820893	2.39447	atop(italic("Plectropomus") * " + " * italic("Variola") * " spp.", "(Coral trout)")
3	1	0.19831	-5.65266	0.164816	0.699834	0.765003	atop(italic("Plectropomus") * " + " * italic("Variola") * " spp.", "(Coral trout)")
3	1	0.191064	-5.75197	0.16385	0.706292	0.771654	atop(italic("Plectropomus") * " + " * italic("Variola") * " spp.", "(Coral trout)")
3	1	0.295757	-5.87261	0.0864504	0.741946	1.44135	atop(italic("Plectropomus") * " + " * italic("Variola") * " spp.", "(Coral trout)")
3	1	0.119335	-2.52131	0.0900839	0.701624	0.585533	atop(italic("Plectropomus") * " + " * italic("Variola") * " spp.", "(Coral trout)")
3	1	0.162273	-4.25251	0.0850249	0.746722	1.47346	atop(italic("Plectropomus") * " + " * italic("Variola") * " spp.", "(Coral trout)")
3	1	0.319873	-5.70497	0.0532781	0.761863	1.54292	atop(italic("Plectropomus") * " + " * italic("Variola") * " spp.", "(Coral trout)")
3	1	0.406215	-6.95584	0.112154	0.744979	1.35057	atop(italic("Plectropomus") * " + " * italic("Variola") * " spp.", "(Coral trout)")
3	1	0.315197	-5.85678	0.0788367	0.72619	1.17924	atop(italic("Plectropomus") * " + " * italic("Variola") * " spp.", "(Coral trout)")
3	1	0.487444	-6.0945	0.0520189	0.772003	2.06009	atop(italic("Plectropomus") * " + " * italic("Variola") * " spp.", "(Coral trout)")
3	1	0.225183	-4.7922	0.0877837	0.761004	1.72771	atop(italic("Plectropomus") * " + " * italic("Variola") * " spp.", "(Coral trout)")
3	1	0.822985	-5.34167	-0.0486671	0.750463	1.61311	atop(italic("Plectropomus") * " + " * italic("Variola") * " spp.", "(Coral trout)")
3	1	0.457586	-4.86459	-0.00866921	0.7496	1.43926	atop(italic("Plectropomus") * " + " * italic("Variola") * " spp.", "(Coral trout)")
3	1	0.394165	-4.83544	0.00768606	0.750318	1.12611	atop(italic("Plectropomus") * " + " * italic("Variola") * " spp.", "(Coral trout)")
3	1	0.123504	-3.70569	0.100914	0.743042	1.63896	atop(italic("Plectropomus") * " + " * italic("Variola") * " spp.", "(Coral trout)")
3	1	0.372571	-5.87706	0.0817086	0.779978	1.66608	atop(italic("Plectropomus") * " + " * italic("Variola") * " spp.", "(Coral trout)")
3	1	0.440919	-6.64788	0.0836695	0.779877	1.58222	atop(italic("Plectropomus") * " + " * italic("Variola") * " spp.", "(Coral trout)")
3	1	0.0533861	-3.58662	0.228764	0.75822	0.96366	atop(italic("Plectropomus") * " + " * italic("Variola") * " spp.", "(Coral trout)")
3	1	0.139711	-5.49214	0.190286	0.776688	1.60505	atop(italic("Plectropomus") * " + " * italic("Variola") * " spp.", "(Coral trout)")
3	1	0.151005	-5.26556	0.19261	0.752852	1.38319	atop(italic("Plectropomus") * " + " * italic("Variola") * " spp.", "(Coral trout)")
3	1	0.0897694	-4.1633	0.198214	0.726806	1.00258	atop(italic("Plectropomus") * " + " * italic("Variola") * " spp.", "(Coral trout)")
3	1	0.351018	-4.65101	0.0379464	0.745996	1.36575	atop(italic("Plectropomus") * " + " * italic("Variola") * " spp.", "(Coral trout)")
3	1	0.146032	-5.38507	0.159646	0.787004	2.23834	atop(italic("Plectropomus") * " + " * italic("Variola") * " spp.", "(Coral trout)")
3	1	0.287118	-6.40758	0.0920648	0.776103	1.67418	atop(italic("Plectropomus") * " + " * italic("Variola") * " spp.", "(Coral trout)")
3	1	0.326456	-4.3768	0.0468844	0.734369	1.34364	atop(italic("Plectropomus") * " + " * italic("Variola") * " spp.", "(Coral trout)")
3	1	0.225756	-6.05055	0.134071	0.726458	0.871359	atop(italic("Plectropomus") * " + " * italic("Variola") * " spp.", "(Coral trout)")
3	1	0.327835	-4.05261	0.0322647	0.743246	1.50231	atop(italic("Plectropomus") * " + " * italic("Variola") * " spp.", "(Coral trout)")
3	1	0.172432	-3.47015	0.112472	0.808093	2.18105	atop(italic("Plectropomus") * " + " * italic("Variola") * " spp.", "(Coral trout)")
3	1	0.0971226	-5.20121	0.231376	0.758186	1.78457	atop(italic("Plectropomus") * " + " * italic("Variola") * " spp.", "(Coral trout)")
3	1	0.0725531	-3.72267	0.226883	0.785579	2.40835	atop(italic("Plectropomus") * " + " * italic("Variola") * " spp.", "(Coral trout)")
3	1	0.307749	-5.38529	0.0493872	0.696359	0.61479	atop(italic("Plectropomus") * " + " * italic("Variola") * " spp.", "(Coral trout)")
3	1	0.161373	-4.98892	0.167639	0.742763	1.11216	atop(italic("Plectropomus") * " + " * italic("Variola") * " spp.", "(Coral trout)")
3	1	0.120078	-5.22055	0.227585	0.740381	1.34958	atop(italic("Plectropomus") * " + " * italic("Variola") * " spp.", "(Coral trout)")
3	1	0.473497	-5.98193	0.0951875	0.753812	1.37951	atop(italic("Plectropomus") * " + " * italic("Variola") * " spp.", "(Coral trout)")
3	1	0.742285	-5.35815	0.00013631	0.72588	1.23599	atop(italic("Plectropomus") * " + " * italic("Variola") * " spp.", "(Coral trout)")
3	1	0.351297	-5.58545	0.0339834	0.735917	1.12924	atop(italic("Plectropomus") * " + " * italic("Variola") * " spp.", "(Coral trout)")
3	1	0.16047	-3.34216	0.0502733	0.716786	0.851264	atop(italic("Plectropomus") * " + " * italic("Variola") * " spp.", "(Coral trout)")
3	1	0.633716	-5.95358	-0.0107321	0.713015	0.793404	atop(italic("Plectropomus") * " + " * italic("Variola") * " spp.", "(Coral trout)")
3	1	0.360036	-5.36594	0.0702422	0.710493	0.733301	atop(italic("Plectropomus") * " + " * italic("Variola") * " spp.", "(Coral trout)")
3	1	0.104699	-5.53484	0.260842	0.790807	2.513	atop(italic("Plectropomus") * " + " * italic("Variola") * " spp.", "(Coral trout)")
3	1	0.124809	-5.4928	0.242945	0.767073	1.94613	atop(italic("Plectropomus") * " + " * italic("Variola") * " spp.", "(Coral trout)")
3	1	0.553716	-4.13409	-0.0544666	0.828525	2.63352	atop(italic("Plectropomus") * " + " * italic("Variola") * " spp.", "(Coral trout)")
3	1	0.438213	-5.20437	0.127928	0.812717	2.24324	atop(italic("Plectropomus") * " + " * italic("Variola") * " spp.", "(Coral trout)")
3	1	0.233781	-5.97325	0.172495	0.713101	0.00218482	atop(italic("Plectropomus") * " + " * italic("Variola") * " spp.", "(Coral trout)")
3	1	0.214527	-7.04318	0.212277	0.590632	-0.636313	atop(italic("Plectropomus") * " + " * italic("Variola") * " spp.", "(Coral trout)")
3	1	0.174036	-3.61847	0.0852153	0.645525	0.284863	atop(italic("Plectropomus") * " + " * italic("Variola") * " spp.", "(Coral trout)")
3	1	0.3152	-4.27892	0.0532614	0.694901	0.34921	atop(italic("Plectropomus") * " + " * italic("Variola") * " spp.", "(Coral trout)")
3	1	0.54305	-4.47832	-0.0678546	0.766631	1.71619	atop(italic("Plectropomus") * " + " * italic("Variola") * " spp.", "(Coral trout)")
3	1	1.77974	-5.87803	-0.173734	0.77416	1.62387	atop(italic("Plectropomus") * " + " * italic("Variola") * " spp.", "(Coral trout)")
3	1	0.0714582	-4.42081	0.271255	0.769946	1.5918	atop(italic("Plectropomus") * " + " * italic("Variola") * " spp.", "(Coral trout)")
3	1	0.173245	-5.8202	0.140854	0.683649	0.1399	atop(italic("Plectropomus") * " + " * italic("Variola") * " spp.", "(Coral trout)")
3	1	0.162366	-3.97487	0.180343	0.75015	1.5528	atop(italic("Plectropomus") * " + " * italic("Variola") * " spp.", "(Coral trout)")
3	1	0.13341	-5.83574	0.244998	0.733246	1.0534	atop(italic("Plectropomus") * " + " * italic("Variola") * " spp.", "(Coral trout)")
3	1	0.15345	-4.35455	0.138699	0.678243	0.0263783	atop(italic("Plectropomus") * " + " * italic("Variola") * " spp.", "(Coral trout)")
3	1	0.173163	-5.88998	0.12606	0.718822	0.789224	atop(italic("Plectropomus") * " + " * italic("Variola") * " spp.", "(Coral trout)")
3	1	0.0975726	-5.08091	0.157164	0.766503	1.44841	atop(italic("Plectropomus") * " + " * italic("Variola") * " spp.", "(Coral trout)")
3	1	0.0422341	-6.23238	0.33937	0.772093	2.22014	atop(italic("Plectropomus") * " + " * italic("Variola") * " spp.", "(Coral trout)")
3	1	0.21835	-4.47154	0.112392	0.711906	0.997192	atop(italic("Plectropomus") * " + " * italic("Variola") * " spp.", "(Coral trout)")
3	1	0.172792	-4.26824	0.183534	0.681987	0.806965	atop(italic("Plectropomus") * " + " * italic("Variola") * " spp.", "(Coral trout)")
3	1	0.203632	-5.08427	0.0943402	0.737945	1.67233	atop(italic("Plectropomus") * " + " * italic("Variola") * " spp.", "(Coral trout)")
3	1	0.118896	-4.6985	0.202284	0.721795	1.36032	atop(italic("Plectropomus") * " + " * italic("Variola") * " spp.", "(Coral trout)")
3	1	0.768275	-4.23386	-0.0485298	0.743415	0.831871	atop(italic("Plectropomus") * " + " * italic("Variola") * " spp.", "(Coral trout)")
3	1	0.181871	-3.72007	0.164225	0.720473	1.11213	atop(italic("Plectropomus") * " + " * italic("Variola") * " spp.", "(Coral trout)")
3	1	0.436346	-3.3044	0.04017	0.792014	1.91814	atop(italic("Plectropomus") * " + " * italic("Variola") * " spp.", "(Coral trout)")
3	1	0.123616	-5.35379	0.196654	0.684315	0.976422	atop(italic("Plectropomus") * " + " * italic("Variola") * " spp.", "(Coral trout)")
3	1	0.104869	-7.97481	0.320452	0.816863	1.79302	atop(italic("Plectropomus") * " + " * italic("Variola") * " spp.", "(Coral trout)")
3	1	0.23748	-4.71566	0.0833172	0.669896	0.908282	atop(italic("Plectropomus") * " + " * italic("Variola") * " spp.", "(Coral trout)")
3	1	1.19762	-7.46578	0.00187383	0.787735	1.61674	atop(italic("Plectropomus") * " + " * italic("Variola") * " spp.", "(Coral trout)")
3	1	0.452111	-4.31567	0.0225118	0.81489	2.54517	atop(italic("Plectropomus") * " + " * italic("Variola") * " spp.", "(Coral trout)")
3	1	0.830245	-8.23354	0.0463142	0.770817	2.00102	atop(italic("Plectropomus") * " + " * italic("Variola") * " spp.", "(Coral trout)")
3	1	0.422262	-5.13143	0.0630704	0.82277	2.7391	atop(italic("Plectropomus") * " + " * italic("Variola") * " spp.", "(Coral trout)")
3	1	0.371698	-5.63304	0.0800966	0.756684	1.46515	atop(italic("Plectropomus") * " + " * italic("Variola") * " spp.", "(Coral trout)")
3	1	0.530149	-6.61646	0.0940267	0.765075	1.55829	atop(italic("Plectropomus") * " + " * italic("Variola") * " spp.", "(Coral trout)")
3	1	0.182023	-5.86187	0.191371	0.734186	1.35143	atop(italic("Plectropomus") * " + " * italic("Variola") * " spp.", "(Coral trout)")
3	1	0.12707	-4.65722	0.220107	0.7572	1.66691	atop(italic("Plectropomus") * " + " * italic("Variola") * " spp.", "(Coral trout)")
3	1	0.368232	-7.26946	0.151207	0.705085	0.63423	atop(italic("Plectropomus") * " + " * italic("Variola") * " spp.", "(Coral trout)")
3	1	0.346688	-3.84666	0.0692459	0.642948	-0.529407	atop(italic("Plectropomus") * " + " * italic("Variola") * " spp.", "(Coral trout)")
3	1	0.807982	-4.92411	-0.0356554	0.656794	-0.0876236	atop(italic("Plectropomus") * " + " * italic("Variola") * " spp.", "(Coral trout)")
3	1	0.32491	-4.28363	0.0872939	0.755596	1.20465	atop(italic("Plectropomus") * " + " * italic("Variola") * " spp.", "(Coral trout)")
3	1	0.491878	-5.02461	0.0116589	0.725103	1.32027	atop(italic("Plectropomus") * " + " * italic("Variola") * " spp.", "(Coral trout)")
3	1	0.0498806	-4.46447	0.293062	0.766544	1.4682	atop(italic("Plectropomus") * " + " * italic("Variola") * " spp.", "(Coral trout)")
3	1	0.453085	-4.95941	0.03338	0.732304	1.38495	atop(italic("Plectropomus") * " + " * italic("Variola") * " spp.", "(Coral trout)")
3	1	1.02011	-5.4024	-0.11006	0.804089	2.48684	atop(italic("Plectropomus") * " + " * italic("Variola") * " spp.", "(Coral trout)")
3	1	0.812691	-6.37707	-0.0853033	0.753514	2.10918	atop(italic("Plectropomus") * " + " * italic("Variola") * " spp.", "(Coral trout)")
3	1	0.498759	-7.25204	0.0604132	0.741421	1.27741	atop(italic("Plectropomus") * " + " * italic("Variola") * " spp.", "(Coral trout)")
3	1	0.542182	-3.83353	-0.0237956	0.722409	1.27502	atop(italic("Plectropomus") * " + " * italic("Variola") * " spp.", "(Coral trout)")
3	1	1.10204	-6.19321	-0.0530521	0.688606	0.188956	atop(italic("Plectropomus") * " + " * italic("Variola") * " spp.", "(Coral trout)")
3	1	0.372149	-6.59334	0.101551	0.772031	2.03718	atop(italic("Plectropomus") * " + " * italic("Variola") * " spp.", "(Coral trout)")
3	1	0.300278	-6.10391	0.0819401	0.811229	2.12945	atop(italic("Plectropomus") * " + " * italic("Variola") * " spp.", "(Coral trout)")
3	1	0.637131	-6.01922	-0.0180976	0.742661	0.520285	atop(italic("Plectropomus") * " + " * italic("Variola") * " spp.", "(Coral trout)")
3	1	0.123422	-6.25487	0.183678	0.808208	1.96532	atop(italic("Plectropomus") * " + " * italic("Variola") * " spp.", "(Coral trout)")
3	1	0.0710795	-6.11935	0.262311	0.690632	0.880245	atop(italic("Plectropomus") * " + " * italic("Variola") * " spp.", "(Coral trout)")
3	1	0.450646	-5.44875	0.00549435	0.778123	1.58561	atop(italic("Plectropomus") * " + " * italic("Variola") * " spp.", "(Coral trout)")
3	1	0.475779	-6.07194	0.0029323	0.734002	1.27481	atop(italic("Plectropomus") * " + " * italic("Variola") * " spp.", "(Coral trout)")
3	1	0.254246	-4.79031	0.0635767	0.814088	2.60476	atop(italic("Plectropomus") * " + " * italic("Variola") * " spp.", "(Coral trout)")
3	1	0.584879	-5.36058	0.0536096	0.711993	0.423713	atop(italic("Plectropomus") * " + " * italic("Variola") * " spp.", "(Coral trout)")
3	1	0.585041	-6.03289	0.0489416	0.769436	1.53595	atop(italic("Plectropomus") * " + " * italic("Variola") * " spp.", "(Coral trout)")
3	1	0.325043	-4.34537	0.0849675	0.637999	-0.290979	atop(italic("Plectropomus") * " + " * italic("Variola") * " spp.", "(Coral trout)")
3	1	0.296755	-5.28649	0.127281	0.701431	0.840158	atop(italic("Plectropomus") * " + " * italic("Variola") * " spp.", "(Coral trout)")
3	1	0.549276	-4.36908	0.0421531	0.796469	2.08589	atop(italic("Plectropomus") * " + " * italic("Variola") * " spp.", "(Coral trout)")
3	1	0.148113	-5.81021	0.213569	0.692078	0.532914	atop(italic("Plectropomus") * " + " * italic("Variola") * " spp.", "(Coral trout)")
3	1	0.0760283	-4.38221	0.277682	0.800034	2.58724	atop(italic("Plectropomus") * " + " * italic("Variola") * " spp.", "(Coral trout)")
3	1	0.323683	-4.41101	0.0967122	0.767907	1.63736	atop(italic("Plectropomus") * " + " * italic("Variola") * " spp.", "(Coral trout)")
3	1	0.121944	-4.85574	0.190575	0.728514	1.04179	atop(italic("Plectropomus") * " + " * italic("Variola") * " spp.", "(Coral trout)")
3	1	0.0381275	-3.28147	0.335807	0.751336	1.69082	atop(italic("Plectropomus") * " + " * italic("Variola") * " spp.", "(Coral trout)")
3	1	0.0475634	-4.83884	0.282426	0.710985	0.662993	atop(italic("Plectropomus") * " + " * italic("Variola") * " spp.", "(Coral trout)")
3	1	0.147816	-2.98764	0.141197	0.681622	0.281211	atop(italic("Plectropomus") * " + " * italic("Variola") * " spp.", "(Coral trout)")
3	1	0.607639	-6.97361	0.0390806	0.704475	0.148616	atop(italic("Plectropomus") * " + " * italic("Variola") * " spp.", "(Coral trout)")
3	1	0.682015	-4.21229	-0.0197659	0.668363	-0.109412	atop(italic("Plectropomus") * " + " * italic("Variola") * " spp.", "(Coral trout)")
3	1	0.555812	-5.4552	0.0236522	0.664904	0.244317	atop(italic("Plectropomus") * " + " * italic("Variola") * " spp.", "(Coral trout)")
3	1	0.133915	-5.47083	0.247187	0.748933	1.40678	atop(italic("Plectropomus") * " + " * italic("Variola") * " spp.", "(Coral trout)")
3	1	0.705496	-4.58145	-0.0115727	0.746544	1.52708	atop(italic("Plectropomus") * " + " * italic("Variola") * " spp.", "(Coral trout)")
3	1	1.12368	-3.87407	-0.104535	0.717594	0.662851	atop(italic("Plectropomus") * " + " * italic("Variola") * " spp.", "(Coral trout)")
3	1	0.486633	-6.39739	0.0264443	0.800176	2.42965	atop(italic("Plectropomus") * " + " * italic("Variola") * " spp.", "(Coral trout)")
3	1	0.171626	-3.88006	0.1314	0.773209	1.68045	atop(italic("Plectropomus") * " + " * italic("Variola") * " spp.", "(Coral trout)")
3	1	0.307369	-5.62266	0.153328	0.750839	1.209	atop(italic("Plectropomus") * " + " * italic("Variola") * " spp.", "(Coral trout)")
3	1	0.566031	-5.35059	0.0930576	0.73316	1.6194	atop(italic("Plectropomus") * " + " * italic("Variola") * " spp.", "(Coral trout)")
3	1	0.621078	-5.28532	0.0838679	0.788559	1.98649	atop(italic("Plectropomus") * " + " * italic("Variola") * " spp.", "(Coral trout)")
3	1	0.239131	-5.5774	0.192815	0.741129	1.56643	atop(italic("Plectropomus") * " + " * italic("Variola") * " spp.", "(Coral trout)")
3	1	0.38462	-3.3692	0.0428556	0.754439	1.87938	atop(italic("Plectropomus") * " + " * italic("Variola") * " spp.", "(Coral trout)")
3	1	0.17735	-2.90455	0.129084	0.810124	2.34903	atop(italic("Plectropomus") * " + " * italic("Variola") * " spp.", "(Coral trout)")
3	1	0.370312	-6.56696	0.129667	0.776269	1.90029	atop(italic("Plectropomus") * " + " * italic("Variola") * " spp.", "(Coral trout)")
3	1	1.1181	-3.53475	-0.116746	0.838514	3.33785	atop(italic("Plectropomus") * " + " * italic("Variola") * " spp.", "(Coral trout)")
3	1	0.255622	-5.46425	0.113801	0.760028	1.8913	atop(italic("Plectropomus") * " + " * italic("Variola") * " spp.", "(Coral trout)")
3	1	0.481532	-6.21143	0.0503835	0.759467	1.88648	atop(italic("Plectropomus") * " + " * italic("Variola") * " spp.", "(Coral trout)")
3	1	0.833943	-4.55931	-0.110005	0.766596	1.7011	atop(italic("Plectropomus") * " + " * italic("Variola") * " spp.", "(Coral trout)")
3	1	0.17365	-5.18194	0.16063	0.69265	0.509389	atop(italic("Plectropomus") * " + " * italic("Variola") * " spp.", "(Coral trout)")
3	1	0.124124	-6.19422	0.227508	0.804852	2.51977	atop(italic("Plectropomus") * " + " * italic("Variola") * " spp.", "(Coral trout)")
3	1	0.129376	-4.27309	0.119156	0.72228	1.04471	atop(italic("Plectropomus") * " + " * italic("Variola") * " spp.", "(Coral trout)")
3	1	0.10531	-4.01394	0.122652	0.756492	1.34514	atop(italic("Plectropomus") * " + " * italic("Variola") * " spp.", "(Coral trout)")
3	1	0.211095	-5.75322	0.120158	0.775545	1.92516	atop(italic("Plectropomus") * " + " * italic("Variola") * " spp.", "(Coral trout)")
3	1	0.346686	-5.45586	0.0510148	0.794894	1.8339	atop(italic("Plectropomus") * " + " * italic("Variola") * " spp.", "(Coral trout)")
3	1	0.411825	-6.18124	0.0678601	0.776349	1.7389	atop(italic("Plectropomus") * " + " * italic("Variola") * " spp.", "(Coral trout)")
3	1	0.260619	-4.34773	0.0874482	0.796121	1.77048	atop(italic("Plectropomus") * " + " * italic("Variola") * " spp.", "(Coral trout)")
3	1	0.136265	-4.53525	0.174733	0.739759	1.30567	atop(italic("Plectropomus") * " + " * italic("Variola") * " spp.", "(Coral trout)")
3	1	0.0694018	-6.19467	0.319115	0.745823	1.5443	atop(italic("Plectropomus") * " + " * italic("Variola") * " spp.", "(Coral trout)")
3	1	0.0907711	-5.77874	0.252197	0.763746	1.63584	atop(italic("Plectropomus") * " + " * italic("Variola") * " spp.", "(Coral trout)")
3	1	0.32869	-3.55578	0.0165993	0.771209	2.24665	atop(italic("Plectropomus") * " + " * italic("Variola") * " spp.", "(Coral trout)")
3	1	0.388118	-3.54488	0.0291947	0.799822	2.11181	atop(italic("Plectropomus") * " + " * italic("Variola") * " spp.", "(Coral trout)")
3	1	0.316949	-4.1195	0.0334592	0.758541	2.00802	atop(italic("Plectropomus") * " + " * italic("Variola") * " spp.", "(Coral trout)")
3	1	0.181708	-4.0699	0.102296	0.766967	2.15439	atop(italic("Plectropomus") * " + " * italic("Variola") * " spp.", "(Coral trout)")
3	1	0.386933	-6.2324	0.0394622	0.679354	0.315262	atop(italic("Plectropomus") * " + " * italic("Variola") * " spp.", "(Coral trout)")
3	1	0.263154	-5.23871	0.0778823	0.765186	2.04399	atop(italic("Plectropomus") * " + " * italic("Variola") * " spp.", "(Coral trout)")
3	1	0.571702	-5.09349	-0.0133731	0.752405	1.54598	atop(italic("Plectropomus") * " + " * italic("Variola") * " spp.", "(Coral trout)")
3	1	0.588775	-5.25886	0.00962295	0.767602	1.75203	atop(italic("Plectropomus") * " + " * italic("Variola") * " spp.", "(Coral trout)")
3	1	0.57847	-7.2222	0.0616223	0.739821	1.59017	atop(italic("Plectropomus") * " + " * italic("Variola") * " spp.", "(Coral trout)")
3	1	0.585196	-6.37245	0.00987242	0.771755	1.93171	atop(italic("Plectropomus") * " + " * italic("Variola") * " spp.", "(Coral trout)")
3	1	0.204278	-6.36314	0.198417	0.73202	0.887833	atop(italic("Plectropomus") * " + " * italic("Variola") * " spp.", "(Coral trout)")
3	1	0.171431	-3.81366	0.137103	0.682077	0.386057	atop(italic("Plectropomus") * " + " * italic("Variola") * " spp.", "(Coral trout)")
3	1	0.115395	-3.92092	0.195694	0.758372	1.07907	atop(italic("Plectropomus") * " + " * italic("Variola") * " spp.", "(Coral trout)")
3	1	0.199253	-6.66035	0.192628	0.749505	1.00832	atop(italic("Plectropomus") * " + " * italic("Variola") * " spp.", "(Coral trout)")
3	1	0.0421096	-4.56712	0.318117	0.78293	1.73443	atop(italic("Plectropomus") * " + " * italic("Variola") * " spp.", "(Coral trout)")
3	1	0.558744	-5.68983	0.0272456	0.835018	3.00617	atop(italic("Plectropomus") * " + " * italic("Variola") * " spp.", "(Coral trout)")
3	1	0.158802	-4.38716	0.123342	0.763627	1.83248	atop(italic("Plectropomus") * " + " * italic("Variola") * " spp.", "(Coral trout)")
3	1	0.313474	-5.72736	0.0748494	0.777732	2.46917	atop(italic("Plectropomus") * " + " * italic("Variola") * " spp.", "(Coral trout)")
3	1	0.165253	-3.56288	0.117019	0.799419	2.13961	atop(italic("Plectropomus") * " + " * italic("Variola") * " spp.", "(Coral trout)")
3	1	0.247334	-3.07625	0.034628	0.739788	1.42421	atop(italic("Plectropomus") * " + " * italic("Variola") * " spp.", "(Coral trout)")
3	1	0.111099	-4.10909	0.141193	0.74437	1.26537	atop(italic("Plectropomus") * " + " * italic("Variola") * " spp.", "(Coral trout)")
3	1	0.196924	-3.95676	0.0947569	0.786696	2.33276	atop(italic("Plectropomus") * " + " * italic("Variola") * " spp.", "(Coral trout)")
3	1	0.214474	-7.5345	0.19175	0.668384	0.114701	atop(italic("Plectropomus") * " + " * italic("Variola") * " spp.", "(Coral trout)")
3	1	0.0444845	-3.18875	0.238582	0.811876	2.58453	atop(italic("Plectropomus") * " + " * italic("Variola") * " spp.", "(Coral trout)")
3	1	0.208777	-6.22949	0.138726	0.669833	0.177184	atop(italic("Plectropomus") * " + " * italic("Variola") * " spp.", "(Coral trout)")
3	1	0.594966	-5.75562	-0.0246951	0.775972	2.18365	atop(italic("Plectropomus") * " + " * italic("Variola") * " spp.", "(Coral trout)")
3	1	0.487546	-4.19008	-0.0108061	0.695021	0.615485	atop(italic("Plectropomus") * " + " * italic("Variola") * " spp.", "(Coral trout)")
3	1	0.103167	-4.82597	0.169724	0.744558	1.60958	atop(italic("Plectropomus") * " + " * italic("Variola") * " spp.", "(Coral trout)")
3	1	0.0993223	-2.92517	0.123965	0.759869	1.70858	atop(italic("Plectropomus") * " + " * italic("Variola") * " spp.", "(Coral trout)")
3	1	0.13072	-6.19894	0.189533	0.806336	2.75016	atop(italic("Plectropomus") * " + " * italic("Variola") * " spp.", "(Coral trout)")
3	1	0.438524	-5.93937	0.0148615	0.663971	0.331032	atop(italic("Plectropomus") * " + " * italic("Variola") * " spp.", "(Coral trout)")
3	1	0.168431	-6.07748	0.175278	0.756338	1.44639	atop(italic("Plectropomus") * " + " * italic("Variola") * " spp.", "(Coral trout)")
3	1	0.17677	-4.19526	0.135526	0.732969	1.46337	atop(italic("Plectropomus") * " + " * italic("Variola") * " spp.", "(Coral trout)")
3	1	1.56872	-5.15635	-0.136279	0.753441	1.18816	atop(italic("Plectropomus") * " + " * italic("Variola") * " spp.", "(Coral trout)")
3	1	1.01311	-3.73841	-0.139217	0.713941	1.22941	atop(italic("Plectropomus") * " + " * italic("Variola") * " spp.", "(Coral trout)")
3	1	0.412725	-5.62483	-0.00606611	0.777141	2.50488	atop(italic("Plectropomus") * " + " * italic("Variola") * " spp.", "(Coral trout)")
3	1	0.299415	-5.15337	0.0505453	0.791372	1.87244	atop(italic("Plectropomus") * " + " * italic("Variola") * " spp.", "(Coral trout)")
3	1	0.504196	-6.36115	0.0117921	0.70922	1.30384	atop(italic("Plectropomus") * " + " * italic("Variola") * " spp.", "(Coral trout)")
3	1	0.126004	-6.90857	0.267256	0.723086	1.11169	atop(italic("Plectropomus") * " + " * italic("Variola") * " spp.", "(Coral trout)")
3	1	0.0858163	-4.84495	0.224937	0.713859	1.02845	atop(italic("Plectropomus") * " + " * italic("Variola") * " spp.", "(Coral trout)")
3	1	0.184498	-5.38574	0.134674	0.697968	0.667934	atop(italic("Plectropomus") * " + " * italic("Variola") * " spp.", "(Coral trout)")
3	1	0.253738	-5.53862	0.0266821	0.728565	1.18416	atop(italic("Plectropomus") * " + " * italic("Variola") * " spp.", "(Coral trout)")
3	1	0.263436	-5.15525	0.0340488	0.809745	1.98959	atop(italic("Plectropomus") * " + " * italic("Variola") * " spp.", "(Coral trout)")
3	1	0.24788	-6.65832	0.108349	0.785186	1.38149	atop(italic("Plectropomus") * " + " * italic("Variola") * " spp.", "(Coral trout)")
3	1	0.184517	-5.27609	0.155824	0.752112	1.28779	atop(italic("Plectropomus") * " + " * italic("Variola") * " spp.", "(Coral trout)")
3	1	0.114244	-5.35961	0.21621	0.764498	1.54877	atop(italic("Plectropomus") * " + " * italic("Variola") * " spp.", "(Coral trout)")
3	1	0.186198	-3.27294	0.094934	0.748397	1.9398	atop(italic("Plectropomus") * " + " * italic("Variola") * " spp.", "(Coral trout)")
3	1	0.540665	-6.79959	0.0817523	0.751282	1.26236	atop(italic("Plectropomus") * " + " * italic("Variola") * " spp.", "(Coral trout)")
3	1	0.13749	-4.48957	0.222059	0.720429	0.521259	atop(italic("Plectropomus") * " + " * italic("Variola") * " spp.", "(Coral trout)")
3	1	0.118916	-4.69084	0.183767	0.775582	2.13333	atop(italic("Plectropomus") * " + " * italic("Variola") * " spp.", "(Coral trout)")
3	1	0.355573	-4.67034	0.0866717	0.688791	0.53433	atop(italic("Plectropomus") * " + " * italic("Variola") * " spp.", "(Coral trout)")
3	1	0.211994	-2.80813	0.117498	0.74897	1.76911	atop(italic("Plectropomus") * " + " * italic("Variola") * " spp.", "(Coral trout)")
3	1	0.291093	-5.85248	0.012509	0.59811	-0.818155	atop(italic("Plectropomus") * " + " * italic("Variola") * " spp.", "(Coral trout)")
3	1	0.188503	-3.79158	0.0664158	0.737284	1.13443	atop(italic("Plectropomus") * " + " * italic("Variola") * " spp.", "(Coral trout)")
3	1	0.223422	-2.19269	-0.000736393	0.7605	1.94185	atop(italic("Plectropomus") * " + " * italic("Variola") * " spp.", "(Coral trout)")
3	1	0.204621	-2.56652	0.0340585	0.789032	2.22074	atop(italic("Plectropomus") * " + " * italic("Variola") * " spp.", "(Coral trout)")
3	1	0.343221	-3.50632	-0.0267458	0.78065	2.3262	atop(italic("Plectropomus") * " + " * italic("Variola") * " spp.", "(Coral trout)")
3	1	0.187214	-6.15268	0.144245	0.742857	1.00201	atop(italic("Plectropomus") * " + " * italic("Variola") * " spp.", "(Coral trout)")
3	1	0.146385	-5.77337	0.166351	0.789852	2.0628	atop(italic("Plectropomus") * " + " * italic("Variola") * " spp.", "(Coral trout)")
3	1	0.13234	-6.10034	0.18765	0.783794	2.05195	atop(italic("Plectropomus") * " + " * italic("Variola") * " spp.", "(Coral trout)")
3	1	0.253702	-4.1837	0.103482	0.790878	2.3745	atop(italic("Plectropomus") * " + " * italic("Variola") * " spp.", "(Coral trout)")
3	1	0.412401	-5.34949	0.0427698	0.734141	1.24873	atop(italic("Plectropomus") * " + " * italic("Variola") * " spp.", "(Coral trout)")
3	1	0.471884	-6.1866	0.0400003	0.783839	2.13412	atop(italic("Plectropomus") * " + " * italic("Variola") * " spp.", "(Coral trout)")
3	1	0.187674	-6.75912	0.216178	0.759283	1.5591	atop(italic("Plectropomus") * " + " * italic("Variola") * " spp.", "(Coral trout)")
3	1	0.244666	-6.59858	0.189623	0.77258	2.04665	atop(italic("Plectropomus") * " + " * italic("Variola") * " spp.", "(Coral trout)")
3	1	0.368521	-5.92062	0.0687524	0.746765	1.41429	atop(italic("Plectropomus") * " + " * italic("Variola") * " spp.", "(Coral trout)")
3	1	0.178388	-3.4055	0.0598575	0.753546	1.6959	atop(italic("Plectropomus") * " + " * italic("Variola") * " spp.", "(Coral trout)")
3	1	0.137912	-3.92675	0.106365	0.750659	1.44567	atop(italic("Plectropomus") * " + " * italic("Variola") * " spp.", "(Coral trout)")
3	1	0.204327	-5.46593	0.0567149	0.739719	1.22957	atop(italic("Plectropomus") * " + " * italic("Variola") * " spp.", "(Coral trout)")
3	1	0.103068	-4.40239	0.169242	0.733708	1.22664	atop(italic("Plectropomus") * " + " * italic("Variola") * " spp.", "(Coral trout)")
3	1	0.352598	-5.66277	0.0254724	0.713666	0.83277	atop(italic("Plectropomus") * " + " * italic("Variola") * " spp.", "(Coral trout)")
3	1	0.236965	-6.59875	0.127923	0.762377	1.58465	atop(italic("Plectropomus") * " + " * italic("Variola") * " spp.", "(Coral trout)")
3	1	0.227723	-5.51797	0.115782	0.697515	0.689349	atop(italic("Plectropomus") * " + " * italic("Variola") * " spp.", "(Coral trout)")
3	1	0.0929363	-3.65632	0.210392	0.724548	1.20754	atop(italic("Plectropomus") * " + " * italic("Variola") * " spp.", "(Coral trout)")
3	1	0.0331407	-3.81312	0.353024	0.742716	1.37551	atop(italic("Plectropomus") * " + " * italic("Variola") * " spp.", "(Coral trout)")
3	1	0.104539	-4.8523	0.230024	0.768122	1.87252	atop(italic("Plectropomus") * " + " * italic("Variola") * " spp.", "(Coral trout)")
3	1	0.197273	-4.52594	0.107695	0.705164	0.557239	atop(italic("Plectropomus") * " + " * italic("Variola") * " spp.", "(Coral trout)")
3	1	0.44762	-6.11832	0.0662828	0.737119	1.46352	atop(italic("Plectropomus") * " + " * italic("Variola") * " spp.", "(Coral trout)")
3	1	0.182128	-3.70336	0.124307	0.754657	2.0929	atop(italic("Plectropomus") * " + " * italic("Variola") * " spp.", "(Coral trout)")
3	1	1.78547	-5.41149	-0.127603	0.767411	1.76315	atop(italic("Plectropomus") * " + " * italic("Variola") * " spp.", "(Coral trout)")
3	1	0.207451	-4.07761	0.143252	0.769424	1.81502	atop(italic("Plectropomus") * " + " * italic("Variola") * " spp.", "(Coral trout)")
3	1	1.02866	-5.89731	-0.0402986	0.743781	1.30991	atop(italic("Plectropomus") * " + " * italic("Variola") * " spp.", "(Coral trout)")
3	1	0.241375	-5.77406	0.138146	0.755717	1.411	atop(italic("Plectropomus") * " + " * italic("Variola") * " spp.", "(Coral trout)")
3	1	0.868028	-5.21996	-0.105385	0.796767	2.32889	atop(italic("Plectropomus") * " + " * italic("Variola") * " spp.", "(Coral trout)")
3	1	0.238089	-4.31661	0.0365149	0.745919	1.56067	atop(italic("Plectropomus") * " + " * italic("Variola") * " spp.", "(Coral trout)")
3	1	0.202857	-6.09649	0.123749	0.7435	1.24862	atop(italic("Plectropomus") * " + " * italic("Variola") * " spp.", "(Coral trout)")
3	1	0.350976	-5.00618	0.0733807	0.729203	1.45498	atop(italic("Plectropomus") * " + " * italic("Variola") * " spp.", "(Coral trout)")
3	1	0.594716	-5.94025	0.0122013	0.708616	0.414707	atop(italic("Plectropomus") * " + " * italic("Variola") * " spp.", "(Coral trout)")
3	1	0.0618398	-2.73978	0.233982	0.763414	2.08925	atop(italic("Plectropomus") * " + " * italic("Variola") * " spp.", "(Coral trout)")
3	1	0.311948	-4.53436	0.0594348	0.729515	1.7173	atop(italic("Plectropomus") * " + " * italic("Variola") * " spp.", "(Coral trout)")
3	1	0.352091	-5.02008	0.0626617	0.756007	1.64346	atop(italic("Plectropomus") * " + " * italic("Variola") * " spp.", "(Coral trout)")
3	1	0.237411	-4.70036	0.175054	0.685853	1.08407	atop(italic("Plectropomus") * " + " * italic("Variola") * " spp.", "(Coral trout)")
3	1	0.35644	-5.61985	0.0840915	0.763707	1.26289	atop(italic("Plectropomus") * " + " * italic("Variola") * " spp.", "(Coral trout)")
3	1	0.221713	-4.74682	0.103434	0.694827	0.848065	atop(italic("Plectropomus") * " + " * italic("Variola") * " spp.", "(Coral trout)")
3	1	0.91961	-7.05846	-0.0455995	0.795097	2.35125	atop(italic("Plectropomus") * " + " * italic("Variola") * " spp.", "(Coral trout)")
3	1	0.765096	-6.13192	-0.0346272	0.78422	2.32722	atop(italic("Plectropomus") * " + " * italic("Variola") * " spp.", "(Coral trout)")
3	1	0.201813	-4.06432	0.102782	0.729829	1.09704	atop(italic("Plectropomus") * " + " * italic("Variola") * " spp.", "(Coral trout)")
3	1	0.0945005	-6.01674	0.252776	0.726785	0.987894	atop(italic("Plectropomus") * " + " * italic("Variola") * " spp.", "(Coral trout)")
3	1	0.192364	-3.28426	0.0643576	0.753858	1.7565	atop(italic("Plectropomus") * " + " * italic("Variola") * " spp.", "(Coral trout)")
3	1	0.561013	-4.37454	-0.0689372	0.737416	1.41888	atop(italic("Plectropomus") * " + " * italic("Variola") * " spp.", "(Coral trout)")
3	1	0.629132	-4.68613	-0.0439414	0.797525	2.30794	atop(italic("Plectropomus") * " + " * italic("Variola") * " spp.", "(Coral trout)")
3	1	0.267199	-5.9347	0.165705	0.725467	0.593331	atop(italic("Plectropomus") * " + " * italic("Variola") * " spp.", "(Coral trout)")
3	1	0.25416	-5.38094	0.192513	0.692728	0.603274	atop(italic("Plectropomus") * " + " * italic("Variola") * " spp.", "(Coral trout)")
3	1	0.156134	-5.42949	0.182374	0.755415	1.89017	atop(italic("Plectropomus") * " + " * italic("Variola") * " spp.", "(Coral trout)")
3	1	0.193229	-5.00655	0.136127	0.75603	1.43055	atop(italic("Plectropomus") * " + " * italic("Variola") * " spp.", "(Coral trout)")
3	1	0.0783581	-3.65919	0.218589	0.747285	1.23914	atop(italic("Plectropomus") * " + " * italic("Variola") * " spp.", "(Coral trout)")
3	1	0.301066	-4.31516	0.148558	0.792401	2.59336	atop(italic("Plectropomus") * " + " * italic("Variola") * " spp.", "(Coral trout)")
3	1	0.372981	-2.79446	0.0526735	0.729167	1.15812	atop(italic("Plectropomus") * " + " * italic("Variola") * " spp.", "(Coral trout)")
3	1	0.275124	-5.7259	0.164548	0.767268	1.87534	atop(italic("Plectropomus") * " + " * italic("Variola") * " spp.", "(Coral trout)")
3	1	0.472006	-8.04147	0.114308	0.679417	0.164439	atop(italic("Plectropomus") * " + " * italic("Variola") * " spp.", "(Coral trout)")
3	1	0.329906	-3.78826	0.0961094	0.785807	2.17024	atop(italic("Plectropomus") * " + " * italic("Variola") * " spp.", "(Coral trout)")
3	1	0.304893	-5.93121	0.0755412	0.721153	1.27948	atop(italic("Plectropomus") * " + " * italic("Variola") * " spp.", "(Coral trout)")
3	1	0.279874	-4.38835	0.00655637	0.756358	1.73605	atop(italic("Plectropomus") * " + " * italic("Variola") * " spp.", "(Coral trout)")
3	1	0.278014	-4.79854	0.0379414	0.708134	0.490148	atop(italic("Plectropomus") * " + " * italic("Variola") * " spp.", "(Coral trout)")
3	1	0.153737	-5.17445	0.118672	0.774067	1.85052	atop(italic("Plectropomus") * " + " * italic("Variola") * " spp.", "(Coral trout)")
3	1	0.24168	-3.72037	0.0573036	0.730459	1.28175	atop(italic("Plectropomus") * " + " * italic("Variola") * " spp.", "(Coral trout)")
3	1	0.942907	-6.92161	-0.0158328	0.732693	1.59975	atop(italic("Plectropomus") * " + " * italic("Variola") * " spp.", "(Coral trout)")
3	1	0.320078	-6.7339	0.172001	0.733155	1.6445	atop(italic("Plectropomus") * " + " * italic("Variola") * " spp.", "(Coral trout)")
3	1	0.436638	-5.06393	0.0257295	0.764431	1.26171	atop(italic("Plectropomus") * " + " * italic("Variola") * " spp.", "(Coral trout)")
3	1	0.421196	-5.89079	0.0955859	0.855103	3.66141	atop(italic("Plectropomus") * " + " * italic("Variola") * " spp.", "(Coral trout)")
3	1	0.917758	-6.9465	0.00552041	0.797362	2.51802	atop(italic("Plectropomus") * " + " * italic("Variola") * " spp.", "(Coral trout)")
3	1	0.102169	-4.33104	0.226363	0.737517	1.12473	atop(italic("Plectropomus") * " + " * italic("Variola") * " spp.", "(Coral trout)")
3	1	0.356636	-6.93384	0.115321	0.787361	1.89025	atop(italic("Plectropomus") * " + " * italic("Variola") * " spp.", "(Coral trout)")
3	1	0.304732	-4.41604	0.0632646	0.78399	2.31614	atop(italic("Plectropomus") * " + " * italic("Variola") * " spp.", "(Coral trout)")
3	1	0.208309	-3.79135	0.100578	0.796542	2.31125	atop(italic("Plectropomus") * " + " * italic("Variola") * " spp.", "(Coral trout)")
3	1	1.17411	-5.17627	-0.0742518	0.719321	0.929209	atop(italic("Plectropomus") * " + " * italic("Variola") * " spp.", "(Coral trout)")
3	1	0.594662	-5.82284	0.0268711	0.800072	2.4591	atop(italic("Plectropomus") * " + " * italic("Variola") * " spp.", "(Coral trout)")
3	1	0.195186	-5.06068	0.128119	0.745993	1.20978	atop(italic("Plectropomus") * " + " * italic("Variola") * " spp.", "(Coral trout)")
3	1	0.144857	-4.6156	0.142247	0.695869	0.643101	atop(italic("Plectropomus") * " + " * italic("Variola") * " spp.", "(Coral trout)")
3	1	0.196883	-5.74441	0.0676845	0.825354	2.80529	atop(italic("Plectropomus") * " + " * italic("Variola") * " spp.", "(Coral trout)")
3	1	0.444457	-4.4069	-0.0181885	0.704782	0.876118	atop(italic("Plectropomus") * " + " * italic("Variola") * " spp.", "(Coral trout)")
3	1	0.173612	-4.07695	0.103902	0.742357	1.67114	atop(italic("Plectropomus") * " + " * italic("Variola") * " spp.", "(Coral trout)")
3	1	0.619522	-5.07562	-0.0162426	0.775307	1.61339	atop(italic("Plectropomus") * " + " * italic("Variola") * " spp.", "(Coral trout)")
3	1	0.600639	-4.84529	0.00705092	0.773147	2.13272	atop(italic("Plectropomus") * " + " * italic("Variola") * " spp.", "(Coral trout)")
3	1	0.769001	-7.59816	0.0273641	0.711037	1.27156	atop(italic("Plectropomus") * " + " * italic("Variola") * " spp.", "(Coral trout)")
3	1	0.42403	-4.23274	0.00690309	0.615575	-0.408463	atop(italic("Plectropomus") * " + " * italic("Variola") * " spp.", "(Coral trout)")
3	1	0.0655898	-5.41145	0.332388	0.617965	-0.241903	atop(italic("Plectropomus") * " + " * italic("Variola") * " spp.", "(Coral trout)")
3	1	1.25032	-6.65839	-0.097413	0.832751	3.05003	atop(italic("Plectropomus") * " + " * italic("Variola") * " spp.", "(Coral trout)")
3	1	0.938029	-5.19747	-0.0959515	0.807004	2.80086	atop(italic("Plectropomus") * " + " * italic("Variola") * " spp.", "(Coral trout)")
3	1	2.50557	-7.57071	-0.184763	0.75109	1.22705	atop(italic("Plectropomus") * " + " * italic("Variola") * " spp.", "(Coral trout)")
3	1	0.175561	-5.32868	0.142597	0.776277	2.04749	atop(italic("Plectropomus") * " + " * italic("Variola") * " spp.", "(Coral trout)")
3	1	1.12036	-4.63648	-0.143173	0.754126	1.93979	atop(italic("Plectropomus") * " + " * italic("Variola") * " spp.", "(Coral trout)")
3	1	0.656911	-4.18835	-0.0281852	0.792181	1.85657	atop(italic("Plectropomus") * " + " * italic("Variola") * " spp.", "(Coral trout)")
3	1	0.777133	-5.62092	-0.0265715	0.821146	2.78884	atop(italic("Plectropomus") * " + " * italic("Variola") * " spp.", "(Coral trout)")
3	1	0.0922336	-3.4481	0.183738	0.779422	1.8048	atop(italic("Plectropomus") * " + " * italic("Variola") * " spp.", "(Coral trout)")
3	1	0.182949	-4.58007	0.110732	0.744794	1.61502	atop(italic("Plectropomus") * " + " * italic("Variola") * " spp.", "(Coral trout)")
3	1	0.217448	-6.31838	0.150366	0.709305	1.11618	atop(italic("Plectropomus") * " + " * italic("Variola") * " spp.", "(Coral trout)")
3	1	0.265054	-4.24597	0.107791	0.756436	1.72659	atop(italic("Plectropomus") * " + " * italic("Variola") * " spp.", "(Coral trout)")
3	1	0.334906	-3.38851	0.025871	0.829284	2.66384	atop(italic("Plectropomus") * " + " * italic("Variola") * " spp.", "(Coral trout)")
3	1	0.891938	-7.09371	0.0246311	0.778566	1.83386	atop(italic("Plectropomus") * " + " * italic("Variola") * " spp.", "(Coral trout)")
3	1	1.93885	-5.81882	-0.14543	0.738267	1.48199	atop(italic("Plectropomus") * " + " * italic("Variola") * " spp.", "(Coral trout)")
3	1	1.63401	-7.40119	-0.0485685	0.715694	1.45464	atop(italic("Plectropomus") * " + " * italic("Variola") * " spp.", "(Coral trout)")
3	1	0.249615	-4.86793	0.109086	0.827984	2.61878	atop(italic("Plectropomus") * " + " * italic("Variola") * " spp.", "(Coral trout)")
3	1	0.513141	-5.93903	-0.00749382	0.630389	-0.0329461	atop(italic("Plectropomus") * " + " * italic("Variola") * " spp.", "(Coral trout)")
3	1	0.131156	-4.11063	0.17181	0.808935	2.47922	atop(italic("Plectropomus") * " + " * italic("Variola") * " spp.", "(Coral trout)")
3	1	0.600175	-5.78827	0.00301729	0.714582	0.556903	atop(italic("Plectropomus") * " + " * italic("Variola") * " spp.", "(Coral trout)")
3	1	0.2621	-4.20374	0.093714	0.767529	2.29934	atop(italic("Plectropomus") * " + " * italic("Variola") * " spp.", "(Coral trout)")
3	1	0.433771	-6.29753	0.0901841	0.688594	-0.0812699	atop(italic("Plectropomus") * " + " * italic("Variola") * " spp.", "(Coral trout)")
3	1	1.80535	-4.27435	-0.202254	0.766975	1.78072	atop(italic("Plectropomus") * " + " * italic("Variola") * " spp.", "(Coral trout)")
3	1	0.351614	-4.67532	0.0578284	0.741938	1.2655	atop(italic("Plectropomus") * " + " * italic("Variola") * " spp.", "(Coral trout)")
3	1	0.513313	-5.47028	0.0159065	0.768956	1.76228	atop(italic("Plectropomus") * " + " * italic("Variola") * " spp.", "(Coral trout)")
3	1	0.196482	-6.17318	0.161984	0.707183	0.714476	atop(italic("Plectropomus") * " + " * italic("Variola") * " spp.", "(Coral trout)")
3	1	0.112457	-6.3261	0.208405	0.701239	0.715153	atop(italic("Plectropomus") * " + " * italic("Variola") * " spp.", "(Coral trout)")
3	1	0.487528	-8.16367	0.0594296	0.672983	0.0638915	atop(italic("Plectropomus") * " + " * italic("Variola") * " spp.", "(Coral trout)")
3	1	0.173337	-3.50252	0.137604	0.766936	1.90754	atop(italic("Plectropomus") * " + " * italic("Variola") * " spp.", "(Coral trout)")
3	1	0.387288	-5.55529	0.0711362	0.779173	1.98385	atop(italic("Plectropomus") * " + " * italic("Variola") * " spp.", "(Coral trout)")
3	1	0.38331	-4.49828	0.0492251	0.780255	2.19137	atop(italic("Plectropomus") * " + " * italic("Variola") * " spp.", "(Coral trout)")
3	1	0.659934	-4.88783	0.00151536	0.775274	1.82301	atop(italic("Plectropomus") * " + " * italic("Variola") * " spp.", "(Coral trout)")
3	1	0.344211	-5.00976	0.0770083	0.702482	0.607301	atop(italic("Plectropomus") * " + " * italic("Variola") * " spp.", "(Coral trout)")
3	1	0.0568797	-5.69732	0.37043	0.776537	1.1298	atop(italic("Plectropomus") * " + " * italic("Variola") * " spp.", "(Coral trout)")
3	1	0.0856359	-6.60781	0.299861	0.680564	0.535516	atop(italic("Plectropomus") * " + " * italic("Variola") * " spp.", "(Coral trout)")
3	1	0.260867	-4.65188	0.05359	0.804148	2.21369	atop(italic("Plectropomus") * " + " * italic("Variola") * " spp.", "(Coral trout)")
3	1	0.346616	-5.33982	0.0416121	0.675051	0.588004	atop(italic("Plectropomus") * " + " * italic("Variola") * " spp.", "(Coral trout)")
3	1	1.39432	-8.34577	-0.0659268	0.78944	1.9696	atop(italic("Plectropomus") * " + " * italic("Variola") * " spp.", "(Coral trout)")
3	1	0.454991	-3.55839	-0.000800537	0.736962	0.763626	atop(italic("Plectropomus") * " + " * italic("Variola") * " spp.", "(Coral trout)")
3	1	0.106672	-4.7966	0.224251	0.777032	1.94793	atop(italic("Plectropomus") * " + " * italic("Variola") * " spp.", "(Coral trout)")
3	1	0.112315	-5.21008	0.189389	0.803827	2.43936	atop(italic("Plectropomus") * " + " * italic("Variola") * " spp.", "(Coral trout)")
3	1	0.307236	-4.14413	0.0361896	0.775731	1.74786	atop(italic("Plectropomus") * " + " * italic("Variola") * " spp.", "(Coral trout)")
3	1	0.195019	-3.6741	0.0735917	0.772402	1.87329	atop(italic("Plectropomus") * " + " * italic("Variola") * " spp.", "(Coral trout)")
3	1	0.450523	-5.14678	0.0171417	0.756044	1.61874	atop(italic("Plectropomus") * " + " * italic("Variola") * " spp.", "(Coral trout)")
3	1	0.43634	-7.10527	0.0526065	0.765488	1.3675	atop(italic("Plectropomus") * " + " * italic("Variola") * " spp.", "(Coral trout)")
3	1	1.1094	-6.16535	-0.0931736	0.827027	2.57816	atop(italic("Plectropomus") * " + " * italic("Variola") * " spp.", "(Coral trout)")
3	1	0.198557	-6.8472	0.163242	0.782443	1.51131	atop(italic("Plectropomus") * " + " * italic("Variola") * " spp.", "(Coral trout)")
3	1	0.226958	-4.26713	0.0731195	0.822254	2.46808	atop(italic("Plectropomus") * " + " * italic("Variola") * " spp.", "(Coral trout)")
3	1	0.122599	-5.95479	0.277849	0.843282	3.05401	atop(italic("Plectropomus") * " + " * italic("Variola") * " spp.", "(Coral trout)")
3	1	0.399391	-5.22352	0.0732566	0.67516	0.623263	atop(italic("Plectropomus") * " + " * italic("Variola") * " spp.", "(Coral trout)")
3	1	0.309117	-5.48697	0.112227	0.780584	2.14135	atop(italic("Plectropomus") * " + " * italic("Variola") * " spp.", "(Coral trout)")
3	1	0.209342	-4.99259	0.146627	0.787684	2.41135	atop(italic("Plectropomus") * " + " * italic("Variola") * " spp.", "(Coral trout)")
3	1	0.14604	-4.84892	0.170666	0.723951	1.03368	atop(italic("Plectropomus") * " + " * italic("Variola") * " spp.", "(Coral trout)")
3	1	0.495189	-4.74836	0.00649763	0.807022	2.72092	atop(italic("Plectropomus") * " + " * italic("Variola") * " spp.", "(Coral trout)")
3	1	0.0718638	-5.2099	0.235577	0.657506	0.527852	atop(italic("Plectropomus") * " + " * italic("Variola") * " spp.", "(Coral trout)")
3	1	0.144337	-3.83811	0.148407	0.731958	1.2646	atop(italic("Plectropomus") * " + " * italic("Variola") * " spp.", "(Coral trout)")
3	1	0.51141	-5.99905	0.056171	0.828176	2.94871	atop(italic("Plectropomus") * " + " * italic("Variola") * " spp.", "(Coral trout)")
3	1	0.189787	-6.3633	0.231681	0.789944	2.00052	atop(italic("Plectropomus") * " + " * italic("Variola") * " spp.", "(Coral trout)")
3	1	1.13463	-5.57418	-0.0579754	0.823396	2.68035	atop(italic("Plectropomus") * " + " * italic("Variola") * " spp.", "(Coral trout)")
3	1	2.22045	-4.3718	-0.145375	0.841325	3.57477	atop(italic("Plectropomus") * " + " * italic("Variola") * " spp.", "(Coral trout)")
3	1	0.231489	-6.16119	0.194708	0.613161	-0.528277	atop(italic("Plectropomus") * " + " * italic("Variola") * " spp.", "(Coral trout)")
3	1	2.30565	-7.4679	-0.126483	0.748034	1.64203	atop(italic("Plectropomus") * " + " * italic("Variola") * " spp.", "(Coral trout)")
3	1	2.61467	-7.58821	-0.155161	0.800082	2.31498	atop(italic("Plectropomus") * " + " * italic("Variola") * " spp.", "(Coral trout)")
3	1	0.458479	-4.48505	0.00142865	0.765521	1.4424	atop(italic("Plectropomus") * " + " * italic("Variola") * " spp.", "(Coral trout)")
3	1	0.10193	-4.53571	0.246506	0.809279	2.81749	atop(italic("Plectropomus") * " + " * italic("Variola") * " spp.", "(Coral trout)")
3	1	0.135748	-7.83142	0.279552	0.731633	0.997678	atop(italic("Plectropomus") * " + " * italic("Variola") * " spp.", "(Coral trout)")
3	1	0.149928	-5.65642	0.206974	0.698589	1.01728	atop(italic("Plectropomus") * " + " * italic("Variola") * " spp.", "(Coral trout)")
3	1	0.272831	-4.56173	0.089292	0.737073	1.07863	atop(italic("Plectropomus") * " + " * italic("Variola") * " spp.", "(Coral trout)")
3	1	0.185869	-4.29646	0.124332	0.73866	1.28553	atop(italic("Plectropomus") * " + " * italic("Variola") * " spp.", "(Coral trout)")
3	1	1.07769	-7.19778	-0.0398192	0.796379	2.45215	atop(italic("Plectropomus") * " + " * italic("Variola") * " spp.", "(Coral trout)")
3	1	0.0854771	-5.04443	0.20165	0.763258	1.69975	atop(italic("Plectropomus") * " + " * italic("Variola") * " spp.", "(Coral trout)")
3	1	0.0233969	-1.83818	0.260963	0.785449	1.51358	atop(italic("Plectropomus") * " + " * italic("Variola") * " spp.", "(Coral trout)")
3	1	0.277139	-7.02256	0.162447	0.704256	0.936197	atop(italic("Plectropomus") * " + " * italic("Variola") * " spp.", "(Coral trout)")
3	1	0.269242	-8.05008	0.178968	0.783722	2.10944	atop(italic("Plectropomus") * " + " * italic("Variola") * " spp.", "(Coral trout)")
3	1	0.202693	-2.84479	0.0248012	0.781489	2.07781	atop(italic("Plectropomus") * " + " * italic("Variola") * " spp.", "(Coral trout)")
3	1	0.119887	-5.70396	0.196221	0.798115	2.44111	atop(italic("Plectropomus") * " + " * italic("Variola") * " spp.", "(Coral trout)")
3	1	0.083153	-4.44216	0.247479	0.743821	1.37234	atop(italic("Plectropomus") * " + " * italic("Variola") * " spp.", "(Coral trout)")
3	1	0.218021	-6.39352	0.168911	0.762237	1.32573	atop(italic("Plectropomus") * " + " * italic("Variola") * " spp.", "(Coral trout)")
3	1	0.0965201	-3.70081	0.157858	0.727977	0.60263	atop(italic("Plectropomus") * " + " * italic("Variola") * " spp.", "(Coral trout)")
3	1	0.592529	-5.59129	-0.0162075	0.778708	1.61619	atop(italic("Plectropomus") * " + " * italic("Variola") * " spp.", "(Coral trout)")
3	1	0.125402	-3.89916	0.183784	0.738145	1.40543	atop(italic("Plectropomus") * " + " * italic("Variola") * " spp.", "(Coral trout)")
3	1	0.123297	-2.62195	0.114602	0.839728	3.67219	atop(italic("Plectropomus") * " + " * italic("Variola") * " spp.", "(Coral trout)")
3	1	0.162507	-3.9992	0.0763443	0.70345	0.966145	atop(italic("Plectropomus") * " + " * italic("Variola") * " spp.", "(Coral trout)")
3	1	0.394292	-6.39317	0.0665666	0.806779	2.30396	atop(italic("Plectropomus") * " + " * italic("Variola") * " spp.", "(Coral trout)")
3	1	0.19431	-3.44453	0.107777	0.71529	0.918966	atop(italic("Plectropomus") * " + " * italic("Variola") * " spp.", "(Coral trout)")
3	1	0.169715	-3.81875	0.117452	0.750757	1.33062	atop(italic("Plectropomus") * " + " * italic("Variola") * " spp.", "(Coral trout)")
3	1	0.847306	-7.87919	-0.00144467	0.756784	1.4379	atop(italic("Plectropomus") * " + " * italic("Variola") * " spp.", "(Coral trout)")
3	1	0.632945	-8.62946	0.0578591	0.741437	1.43943	atop(italic("Plectropomus") * " + " * italic("Variola") * " spp.", "(Coral trout)")
3	1	0.463301	-6.22655	0.072934	0.717573	1.21368	atop(italic("Plectropomus") * " + " * italic("Variola") * " spp.", "(Coral trout)")
3	1	0.059844	-4.28252	0.270872	0.759793	1.56118	atop(italic("Plectropomus") * " + " * italic("Variola") * " spp.", "(Coral trout)")
3	1	0.494627	-8.4332	0.124459	0.706278	0.658771	atop(italic("Plectropomus") * " + " * italic("Variola") * " spp.", "(Coral trout)")
3	1	0.233509	-5.91822	0.145666	0.723566	1.00631	atop(italic("Plectropomus") * " + " * italic("Variola") * " spp.", "(Coral trout)")
3	1	0.15742	-6.60381	0.234922	0.738012	1.187	atop(italic("Plectropomus") * " + " * italic("Variola") * " spp.", "(Coral trout)")
3	1	0.327186	-5.54133	0.109009	0.761534	1.85209	atop(italic("Plectropomus") * " + " * italic("Variola") * " spp.", "(Coral trout)")
3	1	0.119701	-6.48891	0.244169	0.741713	1.29856	atop(italic("Plectropomus") * " + " * italic("Variola") * " spp.", "(Coral trout)")
3	1	0.218305	-5.5391	0.146547	0.708318	0.637614	atop(italic("Plectropomus") * " + " * italic("Variola") * " spp.", "(Coral trout)")
3	1	0.219053	-5.52687	0.12471	0.747948	1.42513	atop(italic("Plectropomus") * " + " * italic("Variola") * " spp.", "(Coral trout)")
3	1	0.400395	-4.05156	0.0248244	0.809492	2.08074	atop(italic("Plectropomus") * " + " * italic("Variola") * " spp.", "(Coral trout)")
3	1	0.160668	-5.1801	0.212143	0.742943	1.47554	atop(italic("Plectropomus") * " + " * italic("Variola") * " spp.", "(Coral trout)")
3	1	0.74095	-5.75878	-0.0403072	0.75237	1.66379	atop(italic("Plectropomus") * " + " * italic("Variola") * " spp.", "(Coral trout)")
3	1	0.160783	-5.46272	0.181956	0.687843	0.32882	atop(italic("Plectropomus") * " + " * italic("Variola") * " spp.", "(Coral trout)")
3	1	0.296713	-5.36158	0.0397393	0.712389	0.818564	atop(italic("Plectropomus") * " + " * italic("Variola") * " spp.", "(Coral trout)")
3	1	0.145681	-3.61026	0.109153	0.781367	1.61821	atop(italic("Plectropomus") * " + " * italic("Variola") * " spp.", "(Coral trout)")
3	1	0.168009	-4.21522	0.139863	0.744175	1.30251	atop(italic("Plectropomus") * " + " * italic("Variola") * " spp.", "(Coral trout)")
3	1	0.131411	-4.92204	0.255286	0.784376	2.13797	atop(italic("Plectropomus") * " + " * italic("Variola") * " spp.", "(Coral trout)")
3	1	0.114872	-4.40805	0.198866	0.724726	1.33092	atop(italic("Plectropomus") * " + " * italic("Variola") * " spp.", "(Coral trout)")
3	1	0.24757	-4.94768	0.056927	0.744809	0.72921	atop(italic("Plectropomus") * " + " * italic("Variola") * " spp.", "(Coral trout)")
3	1	0.173911	-5.73715	0.167375	0.767364	2.03087	atop(italic("Plectropomus") * " + " * italic("Variola") * " spp.", "(Coral trout)")
3	1	0.120601	-5.98962	0.210597	0.660362	0.0961692	atop(italic("Plectropomus") * " + " * italic("Variola") * " spp.", "(Coral trout)")
3	1	0.214054	-6.97837	0.159705	0.788311	1.78181	atop(italic("Plectropomus") * " + " * italic("Variola") * " spp.", "(Coral trout)")
3	1	0.203647	-4.62243	0.0545085	0.772988	1.67675	atop(italic("Plectropomus") * " + " * italic("Variola") * " spp.", "(Coral trout)")
3	1	0.85407	-6.27691	-0.0545554	0.770855	1.613	atop(italic("Plectropomus") * " + " * italic("Variola") * " spp.", "(Coral trout)")
3	1	0.568764	-5.81014	0.0155182	0.743728	1.63818	atop(italic("Plectropomus") * " + " * italic("Variola") * " spp.", "(Coral trout)")
3	1	0.0938464	-3.76795	0.240794	0.7183	1.03762	atop(italic("Plectropomus") * " + " * italic("Variola") * " spp.", "(Coral trout)")
3	1	0.271464	-5.49805	0.137297	0.755476	1.2208	atop(italic("Plectropomus") * " + " * italic("Variola") * " spp.", "(Coral trout)")
3	1	0.661419	-5.21086	0.00802054	0.757192	2.11014	atop(italic("Plectropomus") * " + " * italic("Variola") * " spp.", "(Coral trout)")
3	1	0.464073	-6.47999	0.120103	0.712844	1.24287	atop(italic("Plectropomus") * " + " * italic("Variola") * " spp.", "(Coral trout)")
3	1	0.411369	-5.37298	0.106334	0.802659	2.24843	atop(italic("Plectropomus") * " + " * italic("Variola") * " spp.", "(Coral trout)")
3	1	0.286359	-3.87691	0.0741057	0.796448	1.97675	atop(italic("Plectropomus") * " + " * italic("Variola") * " spp.", "(Coral trout)")
3	1	0.243935	-6.43554	0.17889	0.761742	1.19279	atop(italic("Plectropomus") * " + " * italic("Variola") * " spp.", "(Coral trout)")
3	1	0.100271	-5.34687	0.221867	0.676466	0.509243	atop(italic("Plectropomus") * " + " * italic("Variola") * " spp.", "(Coral trout)")
3	1	0.141343	-4.86416	0.183055	0.843276	3.22325	atop(italic("Plectropomus") * " + " * italic("Variola") * " spp.", "(Coral trout)")
3	1	0.0884646	-4.97884	0.259247	0.749758	1.39804	atop(italic("Plectropomus") * " + " * italic("Variola") * " spp.", "(Coral trout)")
3	1	0.262347	-7.12915	0.166674	0.748432	1.37389	atop(italic("Plectropomus") * " + " * italic("Variola") * " spp.", "(Coral trout)")
3	1	0.651211	-5.00097	0.0403407	0.81472	2.88631	atop(italic("Plectropomus") * " + " * italic("Variola") * " spp.", "(Coral trout)")
3	1	0.461654	-4.32527	0.011285	0.663501	-0.282248	atop(italic("Plectropomus") * " + " * italic("Variola") * " spp.", "(Coral trout)")
3	1	0.453537	-4.177	-0.00412018	0.690173	0.417915	atop(italic("Plectropomus") * " + " * italic("Variola") * " spp.", "(Coral trout)")
3	1	0.180315	-5.05975	0.148157	0.744672	1.52031	atop(italic("Plectropomus") * " + " * italic("Variola") * " spp.", "(Coral trout)")
3	1	0.364454	-4.62414	0.0826001	0.763193	1.97526	atop(italic("Plectropomus") * " + " * italic("Variola") * " spp.", "(Coral trout)")
3	1	0.787778	-7.36168	0.0545286	0.750373	1.11944	atop(italic("Plectropomus") * " + " * italic("Variola") * " spp.", "(Coral trout)")
3	1	0.220141	-4.64714	0.113981	0.733528	1.46141	atop(italic("Plectropomus") * " + " * italic("Variola") * " spp.", "(Coral trout)")
3	1	0.0697514	-5.16939	0.311666	0.70956	0.932433	atop(italic("Plectropomus") * " + " * italic("Variola") * " spp.", "(Coral trout)")
3	1	0.0566093	-4.88724	0.311023	0.746233	1.3602	atop(italic("Plectropomus") * " + " * italic("Variola") * " spp.", "(Coral trout)")
3	1	0.0789528	-4.20782	0.244728	0.772482	1.95722	atop(italic("Plectropomus") * " + " * italic("Variola") * " spp.", "(Coral trout)")
3	1	0.0522971	-2.89725	0.274148	0.700624	1.01145	atop(italic("Plectropomus") * " + " * italic("Variola") * " spp.", "(Coral trout)")
3	1	0.170321	-4.91596	0.198342	0.757956	1.86844	atop(italic("Plectropomus") * " + " * italic("Variola") * " spp.", "(Coral trout)")
3	1	0.279503	-6.21343	0.107032	0.788749	2.05452	atop(italic("Plectropomus") * " + " * italic("Variola") * " spp.", "(Coral trout)")
3	1	0.254984	-4.9295	0.105629	0.741524	1.43137	atop(italic("Plectropomus") * " + " * italic("Variola") * " spp.", "(Coral trout)")
3	1	0.709299	-6.10735	-0.02774	0.741698	1.60849	atop(italic("Plectropomus") * " + " * italic("Variola") * " spp.", "(Coral trout)")
3	1	0.485332	-5.45172	0.0555518	0.820789	2.56429	atop(italic("Plectropomus") * " + " * italic("Variola") * " spp.", "(Coral trout)")
3	1	0.362532	-6.5446	0.12253	0.741779	1.78889	atop(italic("Plectropomus") * " + " * italic("Variola") * " spp.", "(Coral trout)")
3	1	0.173523	-4.45471	0.107523	0.712923	1.2619	atop(italic("Plectropomus") * " + " * italic("Variola") * " spp.", "(Coral trout)")
3	1	0.141285	-4.3907	0.117593	0.746207	1.48019	atop(italic("Plectropomus") * " + " * italic("Variola") * " spp.", "(Coral trout)")
3	1	0.103922	-4.84569	0.181487	0.723624	0.849635	atop(italic("Plectropomus") * " + " * italic("Variola") * " spp.", "(Coral trout)")
3	1	0.284316	-6.21296	0.0796504	0.82047	2.59482	atop(italic("Plectropomus") * " + " * italic("Variola") * " spp.", "(Coral trout)")
3	1	0.350747	-3.93034	0.0181335	0.785583	2.51323	atop(italic("Plectropomus") * " + " * italic("Variola") * " spp.", "(Coral trout)")
3	1	0.406993	-5.15636	0.0411498	0.752311	1.09091	atop(italic("Plectropomus") * " + " * italic("Variola") * " spp.", "(Coral trout)")
3	1	1.73794	-7.8507	-0.0770081	0.812881	2.43669	atop(italic("Plectropomus") * " + " * italic("Variola") * " spp.", "(Coral trout)")
3	1	0.568547	-6.55004	0.0175397	0.817969	2.53478	atop(italic("Plectropomus") * " + " * italic("Variola") * " spp.", "(Coral trout)")
3	1	0.508547	-4.7825	0.0263298	0.703893	0.155228	atop(italic("Plectropomus") * " + " * italic("Variola") * " spp.", "(Coral trout)")
3	1	0.0946981	-5.91488	0.253476	0.745627	1.2458	atop(italic("Plectropomus") * " + " * italic("Variola") * " spp.", "(Coral trout)")
3	1	0.0876832	-5.86662	0.244763	0.753982	1.35261	atop(italic("Plectropomus") * " + " * italic("Variola") * " spp.", "(Coral trout)")
3	1	0.079149	-3.53549	0.226159	0.770954	1.77472	atop(italic("Plectropomus") * " + " * italic("Variola") * " spp.", "(Coral trout)")
3	1	0.0742436	-4.98762	0.238305	0.762155	1.90433	atop(italic("Plectropomus") * " + " * italic("Variola") * " spp.", "(Coral trout)")
3	1	0.38685	-4.91921	-0.0191893	0.701385	0.791981	atop(italic("Plectropomus") * " + " * italic("Variola") * " spp.", "(Coral trout)")
3	1	0.184727	-5.36978	0.173476	0.699365	0.757111	atop(italic("Plectropomus") * " + " * italic("Variola") * " spp.", "(Coral trout)")
3	1	0.0863505	-4.42366	0.176617	0.756826	1.73026	atop(italic("Plectropomus") * " + " * italic("Variola") * " spp.", "(Coral trout)")
3	1	0.117619	-4.74836	0.199515	0.727011	0.896094	atop(italic("Plectropomus") * " + " * italic("Variola") * " spp.", "(Coral trout)")
3	1	0.100916	-5.08452	0.18846	0.716885	1.1132	atop(italic("Plectropomus") * " + " * italic("Variola") * " spp.", "(Coral trout)")
3	1	0.0931905	-4.30363	0.202168	0.801229	2.60956	atop(italic("Plectropomus") * " + " * italic("Variola") * " spp.", "(Coral trout)")
3	1	0.205806	-5.62216	0.103738	0.805391	2.35413	atop(italic("Plectropomus") * " + " * italic("Variola") * " spp.", "(Coral trout)")
3	1	0.110648	-4.61812	0.114854	0.807546	2.56743	atop(italic("Plectropomus") * " + " * italic("Variola") * " spp.", "(Coral trout)")
3	1	0.19566	-5.19125	0.0935333	0.793151	2.10562	atop(italic("Plectropomus") * " + " * italic("Variola") * " spp.", "(Coral trout)")
3	1	0.16501	-5.06761	0.0959247	0.776423	2.00695	atop(italic("Plectropomus") * " + " * italic("Variola") * " spp.", "(Coral trout)")
3	1	0.106797	-4.40027	0.115882	0.736857	1.58303	atop(italic("Plectropomus") * " + " * italic("Variola") * " spp.", "(Coral trout)")
3	1	0.557253	-4.32664	-0.0778927	0.798337	2.4605	atop(italic("Plectropomus") * " + " * italic("Variola") * " spp.", "(Coral trout)")
3	1	0.636136	-3.38322	-0.11631	0.794927	2.47017	atop(italic("Plectropomus") * " + " * italic("Variola") * " spp.", "(Coral trout)")
3	1	0.0780313	-4.30719	0.240295	0.715817	0.793173	atop(italic("Plectropomus") * " + " * italic("Variola") * " spp.", "(Coral trout)")
3	1	0.453861	-5.31848	0.0581569	0.787949	2.27893	atop(italic("Plectropomus") * " + " * italic("Variola") * " spp.", "(Coral trout)")
3	1	0.0740242	-4.55117	0.278366	0.701929	0.619859	atop(italic("Plectropomus") * " + " * italic("Variola") * " spp.", "(Coral trout)")
3	1	0.0744571	-4.09097	0.291094	0.706122	0.396478	atop(italic("Plectropomus") * " + " * italic("Variola") * " spp.", "(Coral trout)")
3	1	0.219253	-2.50481	0.0595682	0.787531	2.20236	atop(italic("Plectropomus") * " + " * italic("Variola") * " spp.", "(Coral trout)")
3	1	0.469108	-3.4619	-0.0110054	0.758894	1.5744	atop(italic("Plectropomus") * " + " * italic("Variola") * " spp.", "(Coral trout)")
3	1	0.177682	-6.5803	0.194631	0.745967	1.70814	atop(italic("Plectropomus") * " + " * italic("Variola") * " spp.", "(Coral trout)")
3	1	0.13246	-5.25756	0.162712	0.773706	1.55394	atop(italic("Plectropomus") * " + " * italic("Variola") * " spp.", "(Coral trout)")
3	1	0.30307	-5.51137	0.0582066	0.718994	0.893975	atop(italic("Plectropomus") * " + " * italic("Variola") * " spp.", "(Coral trout)")
3	1	0.225163	-5.00802	0.110643	0.774243	1.89183	atop(italic("Plectropomus") * " + " * italic("Variola") * " spp.", "(Coral trout)")
3	1	0.254792	-5.27688	0.0798946	0.728858	1.15664	atop(italic("Plectropomus") * " + " * italic("Variola") * " spp.", "(Coral trout)")
3	1	0.091829	-3.81185	0.170226	0.765772	1.9104	atop(italic("Plectropomus") * " + " * italic("Variola") * " spp.", "(Coral trout)")
3	1	0.213177	-4.40763	0.087107	0.706815	0.720282	atop(italic("Plectropomus") * " + " * italic("Variola") * " spp.", "(Coral trout)")
3	1	0.445051	-4.75126	-0.0503189	0.772463	1.67281	atop(italic("Plectropomus") * " + " * italic("Variola") * " spp.", "(Coral trout)")
3	1	0.141399	-5.59457	0.157249	0.733741	1.4778	atop(italic("Plectropomus") * " + " * italic("Variola") * " spp.", "(Coral trout)")
3	1	0.109595	-7.78478	0.316976	0.76632	2.21529	atop(italic("Plectropomus") * " + " * italic("Variola") * " spp.", "(Coral trout)")
3	1	0.417922	-3.62339	-0.0110183	0.733445	0.9508	atop(italic("Plectropomus") * " + " * italic("Variola") * " spp.", "(Coral trout)")
3	1	0.278774	-5.19393	0.0752252	0.767841	1.67843	atop(italic("Plectropomus") * " + " * italic("Variola") * " spp.", "(Coral trout)")
3	1	0.299258	-4.51871	0.0587058	0.742183	1.20058	atop(italic("Plectropomus") * " + " * italic("Variola") * " spp.", "(Coral trout)")
3	1	0.63441	-5.80197	-0.0203409	0.677178	-0.11482	atop(italic("Plectropomus") * " + " * italic("Variola") * " spp.", "(Coral trout)")
3	1	0.562181	-5.79116	0.00270263	0.676633	-0.00427854	atop(italic("Plectropomus") * " + " * italic("Variola") * " spp.", "(Coral trout)")
3	1	1.25294	-5.7368	-0.129782	0.670093	0.273275	atop(italic("Plectropomus") * " + " * italic("Variola") * " spp.", "(Coral trout)")
3	1	0.284394	-5.57422	0.0408537	0.716363	1.01846	atop(italic("Plectropomus") * " + " * italic("Variola") * " spp.", "(Coral trout)")
3	1	0.197874	-4.57892	0.0932795	0.768241	1.8074	atop(italic("Plectropomus") * " + " * italic("Variola") * " spp.", "(Coral trout)")
3	1	0.21702	-5.88054	0.111556	0.7561	1.79661	atop(italic("Plectropomus") * " + " * italic("Variola") * " spp.", "(Coral trout)")
3	1	0.323434	-5.76886	0.0413068	0.783984	1.9959	atop(italic("Plectropomus") * " + " * italic("Variola") * " spp.", "(Coral trout)")
3	1	0.109811	-3.78516	0.124596	0.8202	2.63348	atop(italic("Plectropomus") * " + " * italic("Variola") * " spp.", "(Coral trout)")
3	1	0.47555	-4.05067	-0.0169694	0.726829	1.51071	atop(italic("Plectropomus") * " + " * italic("Variola") * " spp.", "(Coral trout)")
3	1	0.318195	-5.88648	0.0480203	0.74854	1.5417	atop(italic("Plectropomus") * " + " * italic("Variola") * " spp.", "(Coral trout)")
3	1	0.85187	-4.54643	-0.121105	0.708642	0.797018	atop(italic("Plectropomus") * " + " * italic("Variola") * " spp.", "(Coral trout)")
3	1	0.129689	-4.51004	0.205192	0.802885	2.11994	atop(italic("Plectropomus") * " + " * italic("Variola") * " spp.", "(Coral trout)")
3	1	0.0830752	-3.56771	0.241337	0.754802	1.77693	atop(italic("Plectropomus") * " + " * italic("Variola") * " spp.", "(Coral trout)")
3	1	0.206845	-4.43074	0.125523	0.757287	1.69735	atop(italic("Plectropomus") * " + " * italic("Variola") * " spp.", "(Coral trout)")
3	1	0.334623	-5.65147	0.0697202	0.763135	1.33579	atop(italic("Plectropomus") * " + " * italic("Variola") * " spp.", "(Coral trout)")
3	1	0.209815	-5.47607	0.152561	0.751146	1.78222	atop(italic("Plectropomus") * " + " * italic("Variola") * " spp.", "(Coral trout)")
3	1	0.235627	-5.54512	0.136686	0.733038	1.7215	atop(italic("Plectropomus") * " + " * italic("Variola") * " spp.", "(Coral trout)")
3	1	0.0418734	-4.26118	0.272427	0.755947	0.932134	atop(italic("Plectropomus") * " + " * italic("Variola") * " spp.", "(Coral trout)")
3	1	0.0543576	-4.47461	0.236113	0.735504	1.23642	atop(italic("Plectropomus") * " + " * italic("Variola") * " spp.", "(Coral trout)")
3	1	0.311039	-4.71172	0.02589	0.725437	0.853153	atop(italic("Plectropomus") * " + " * italic("Variola") * " spp.", "(Coral trout)")
3	1	0.377426	-4.74786	-0.0232026	0.826076	2.93751	atop(italic("Plectropomus") * " + " * italic("Variola") * " spp.", "(Coral trout)")
3	1	0.114444	-5.33607	0.20138	0.723496	1.44724	atop(italic("Plectropomus") * " + " * italic("Variola") * " spp.", "(Coral trout)")
3	1	0.0960086	-4.94447	0.213634	0.853082	3.28362	atop(italic("Plectropomus") * " + " * italic("Variola") * " spp.", "(Coral trout)")
3	1	0.230082	-7.25186	0.158401	0.73672	1.7608	atop(italic("Plectropomus") * " + " * italic("Variola") * " spp.", "(Coral trout)")
3	1	0.577794	-4.90729	0.00506239	0.683231	0.551103	atop(italic("Plectropomus") * " + " * italic("Variola") * " spp.", "(Coral trout)")
3	1	0.773771	-6.45421	-0.0276396	0.748459	0.696861	atop(italic("Plectropomus") * " + " * italic("Variola") * " spp.", "(Coral trout)")
3	1	0.0344684	-5.00447	0.319024	0.750328	0.927849	atop(italic("Plectropomus") * " + " * italic("Variola") * " spp.", "(Coral trout)")
3	1	0.028246	-4.99548	0.332956	0.707304	0.439302	atop(italic("Plectropomus") * " + " * italic("Variola") * " spp.", "(Coral trout)")
3	1	0.132214	-3.30472	0.0812738	0.680765	-0.01177	atop(italic("Plectropomus") * " + " * italic("Variola") * " spp.", "(Coral trout)")
3	1	0.0689922	-5.44012	0.279564	0.734234	1.05623	atop(italic("Plectropomus") * " + " * italic("Variola") * " spp.", "(Coral trout)")
3	1	0.676392	-4.80336	-0.0219765	0.725979	1.10997	atop(italic("Plectropomus") * " + " * italic("Variola") * " spp.", "(Coral trout)")
3	1	1.62819	-7.15164	-0.0776585	0.699141	0.422774	atop(italic("Plectropomus") * " + " * italic("Variola") * " spp.", "(Coral trout)")
3	1	0.46268	-5.563	0.0988199	0.687062	-0.00392804	atop(italic("Plectropomus") * " + " * italic("Variola") * " spp.", "(Coral trout)")
3	1	0.268068	-5.09468	0.149519	0.630907	-0.0754166	atop(italic("Plectropomus") * " + " * italic("Variola") * " spp.", "(Coral trout)")
3	1	0.191779	-3.95868	0.167489	0.631351	-0.276888	atop(italic("Plectropomus") * " + " * italic("Variola") * " spp.", "(Coral trout)")
3	1	0.26297	-5.15452	0.150449	0.805292	2.20052	atop(italic("Plectropomus") * " + " * italic("Variola") * " spp.", "(Coral trout)")
3	1	0.271778	-3.88759	0.116597	0.731962	1.69372	atop(italic("Plectropomus") * " + " * italic("Variola") * " spp.", "(Coral trout)")
3	1	0.475063	-4.51514	0.0402448	0.804006	2.27502	atop(italic("Plectropomus") * " + " * italic("Variola") * " spp.", "(Coral trout)")
3	1	0.0881626	-4.38505	0.241017	0.765915	1.28096	atop(italic("Plectropomus") * " + " * italic("Variola") * " spp.", "(Coral trout)")
3	1	0.13766	-5.86102	0.203917	0.762648	2.32891	atop(italic("Plectropomus") * " + " * italic("Variola") * " spp.", "(Coral trout)")
3	1	0.181576	-5.1527	0.164595	0.855985	3.35712	atop(italic("Plectropomus") * " + " * italic("Variola") * " spp.", "(Coral trout)")
3	1	1.23927	-6.47166	-0.0285044	0.789437	1.46587	atop(italic("Plectropomus") * " + " * italic("Variola") * " spp.", "(Coral trout)")
3	1	0.191302	-4.51312	0.118989	0.702393	-0.0385228	atop(italic("Plectropomus") * " + " * italic("Variola") * " spp.", "(Coral trout)")
3	1	0.779105	-6.28593	0.00940424	0.846772	3.11614	atop(italic("Plectropomus") * " + " * italic("Variola") * " spp.", "(Coral trout)")
3	1	0.94246	-6.40704	-0.0605174	0.722664	1.52711	atop(italic("Plectropomus") * " + " * italic("Variola") * " spp.", "(Coral trout)")
3	1	0.16829	-4.49272	0.171828	0.790438	1.9715	atop(italic("Plectropomus") * " + " * italic("Variola") * " spp.", "(Coral trout)")
3	1	0.344274	-5.47695	0.0997105	0.79741	2.08747	atop(italic("Plectropomus") * " + " * italic("Variola") * " spp.", "(Coral trout)")
3	1	0.0411929	-4.32906	0.36361	0.78285	1.70179	atop(italic("Plectropomus") * " + " * italic("Variola") * " spp.", "(Coral trout)")
3	1	0.133425	-4.04325	0.163193	0.795678	1.97271	atop(italic("Plectropomus") * " + " * italic("Variola") * " spp.", "(Coral trout)")
3	1	0.110657	-3.60578	0.177626	0.759953	1.8985	atop(italic("Plectropomus") * " + " * italic("Variola") * " spp.", "(Coral trout)")
3	1	0.664011	-7.29682	0.0297666	0.686599	0.582701	atop(italic("Plectropomus") * " + " * italic("Variola") * " spp.", "(Coral trout)")
3	1	0.165031	-3.67762	0.131643	0.693681	0.574309	atop(italic("Plectropomus") * " + " * italic("Variola") * " spp.", "(Coral trout)")
3	1	0.625893	-4.89238	-0.0212509	0.71384	0.993051	atop(italic("Plectropomus") * " + " * italic("Variola") * " spp.", "(Coral trout)")
3	1	0.157004	-4.30056	0.151394	0.760005	1.31344	atop(italic("Plectropomus") * " + " * italic("Variola") * " spp.", "(Coral trout)")
3	1	0.139275	-3.98728	0.149157	0.728059	0.679554	atop(italic("Plectropomus") * " + " * italic("Variola") * " spp.", "(Coral trout)")
3	1	0.232722	-4.7661	0.121333	0.672871	0.15331	atop(italic("Plectropomus") * " + " * italic("Variola") * " spp.", "(Coral trout)")
3	1	0.353707	-4.57272	0.0167368	0.790113	2.48901	atop(italic("Plectropomus") * " + " * italic("Variola") * " spp.", "(Coral trout)")
3	1	0.473776	-4.98192	-0.00673379	0.855437	3.14944	atop(italic("Plectropomus") * " + " * italic("Variola") * " spp.", "(Coral trout)")
3	1	0.434484	-4.73112	-0.0295247	0.793212	1.99388	atop(italic("Plectropomus") * " + " * italic("Variola") * " spp.", "(Coral trout)")
3	1	0.281357	-6.2724	0.0941019	0.835775	2.79433	atop(italic("Plectropomus") * " + " * italic("Variola") * " spp.", "(Coral trout)")
3	1	0.281016	-4.72732	0.0422143	0.82175	3.3192	atop(italic("Plectropomus") * " + " * italic("Variola") * " spp.", "(Coral trout)")
3	1	0.193578	-6.8377	0.177591	0.712359	0.843254	atop(italic("Plectropomus") * " + " * italic("Variola") * " spp.", "(Coral trout)")
3	1	0.671437	-5.52828	-0.0274487	0.86441	3.44163	atop(italic("Plectropomus") * " + " * italic("Variola") * " spp.", "(Coral trout)")
3	1	0.206125	-4.40306	0.0726949	0.80951	1.90979	atop(italic("Plectropomus") * " + " * italic("Variola") * " spp.", "(Coral trout)")
3	1	0.3586	-6.86419	0.0681422	0.791238	1.68731	atop(italic("Plectropomus") * " + " * italic("Variola") * " spp.", "(Coral trout)")
3	1	0.153212	-5.8179	0.181375	0.726346	0.720616	atop(italic("Plectropomus") * " + " * italic("Variola") * " spp.", "(Coral trout)")
3	1	1.14337	-5.44259	-0.068439	0.792714	1.89389	atop(italic("Plectropomus") * " + " * italic("Variola") * " spp.", "(Coral trout)")
3	1	0.26199	-4.61718	0.130319	0.680115	0.580074	atop(italic("Plectropomus") * " + " * italic("Variola") * " spp.", "(Coral trout)")
3	1	0.225243	-4.08685	0.155321	0.753416	1.53257	atop(italic("Plectropomus") * " + " * italic("Variola") * " spp.", "(Coral trout)")
3	1	0.171241	-3.20386	0.172894	0.755852	1.71373	atop(italic("Plectropomus") * " + " * italic("Variola") * " spp.", "(Coral trout)")
3	1	0.222302	-5.89576	0.149941	0.793593	2.56409	atop(italic("Plectropomus") * " + " * italic("Variola") * " spp.", "(Coral trout)")
3	1	0.31732	-4.24838	0.0173877	0.641734	-0.359942	atop(italic("Plectropomus") * " + " * italic("Variola") * " spp.", "(Coral trout)")
3	1	0.348978	-4.82563	0.0198172	0.736778	1.36213	atop(italic("Plectropomus") * " + " * italic("Variola") * " spp.", "(Coral trout)")
3	1	0.178071	-3.73723	0.0798562	0.715732	0.930699	atop(italic("Plectropomus") * " + " * italic("Variola") * " spp.", "(Coral trout)")
3	1	0.0835933	-4.21883	0.290803	0.799275	2.1164	atop(italic("Plectropomus") * " + " * italic("Variola") * " spp.", "(Coral trout)")
3	1	0.127834	-5.37051	0.255525	0.762727	1.40596	atop(italic("Plectropomus") * " + " * italic("Variola") * " spp.", "(Coral trout)")
3	1	0.130985	-6.32918	0.294468	0.742464	1.40682	atop(italic("Plectropomus") * " + " * italic("Variola") * " spp.", "(Coral trout)")
3	1	0.30707	-5.00795	0.0417328	0.829326	2.91404	atop(italic("Plectropomus") * " + " * italic("Variola") * " spp.", "(Coral trout)")
3	1	0.117244	-2.29435	0.102853	0.734967	1.39125	atop(italic("Plectropomus") * " + " * italic("Variola") * " spp.", "(Coral trout)")
3	1	0.384477	-6.59163	0.102008	0.735349	0.922994	atop(italic("Plectropomus") * " + " * italic("Variola") * " spp.", "(Coral trout)")
3	1	0.177852	-3.97864	0.113122	0.722152	1.18035	atop(italic("Plectropomus") * " + " * italic("Variola") * " spp.", "(Coral trout)")
3	1	0.136577	-5.1226	0.204433	0.804606	2.91338	atop(italic("Plectropomus") * " + " * italic("Variola") * " spp.", "(Coral trout)")
3	1	0.1907	-4.21528	0.126456	0.759169	1.83857	atop(italic("Plectropomus") * " + " * italic("Variola") * " spp.", "(Coral trout)")
3	1	0.71181	-3.88531	-0.0459987	0.82833	2.38643	atop(italic("Plectropomus") * " + " * italic("Variola") * " spp.", "(Coral trout)")
3	1	0.774413	-5.12495	-0.0406081	0.785313	1.65075	atop(italic("Plectropomus") * " + " * italic("Variola") * " spp.", "(Coral trout)")
3	1	0.411787	-5.06176	0.0574949	0.766377	1.4457	atop(italic("Plectropomus") * " + " * italic("Variola") * " spp.", "(Coral trout)")
3	1	0.101692	-4.95416	0.244466	0.669655	0.406224	atop(italic("Plectropomus") * " + " * italic("Variola") * " spp.", "(Coral trout)")
3	1	0.188207	-4.81055	0.152829	0.803366	2.0634	atop(italic("Plectropomus") * " + " * italic("Variola") * " spp.", "(Coral trout)")
3	1	0.283714	-3.74434	0.0149019	0.663326	0.450336	atop(italic("Plectropomus") * " + " * italic("Variola") * " spp.", "(Coral trout)")
3	1	0.279991	-3.18693	0.0204368	0.768049	2.40129	atop(italic("Plectropomus") * " + " * italic("Variola") * " spp.", "(Coral trout)")
3	1	0.251045	-4.37379	0.0764314	0.774298	1.48146	atop(italic("Plectropomus") * " + " * italic("Variola") * " spp.", "(Coral trout)")
3	1	0.321355	-4.51204	0.0214002	0.710421	0.811044	atop(italic("Plectropomus") * " + " * italic("Variola") * " spp.", "(Coral trout)")
3	1	0.441323	-6.18009	0.042168	0.73658	1.21001	atop(italic("Plectropomus") * " + " * italic("Variola") * " spp.", "(Coral trout)")
3	1	0.470441	-5.88761	0.0510242	0.73157	1.29068	atop(italic("Plectropomus") * " + " * italic("Variola") * " spp.", "(Coral trout)")
3	1	0.2963	-5.33174	0.0792004	0.75903	1.48473	atop(italic("Plectropomus") * " + " * italic("Variola") * " spp.", "(Coral trout)")
3	1	0.336706	-4.46559	0.032266	0.737017	1.34636	atop(italic("Plectropomus") * " + " * italic("Variola") * " spp.", "(Coral trout)")
3	1	0.0466169	-3.94065	0.289538	0.710474	0.652568	atop(italic("Plectropomus") * " + " * italic("Variola") * " spp.", "(Coral trout)")
3	1	0.428764	-4.57605	0.0754926	0.704134	0.796963	atop(italic("Plectropomus") * " + " * italic("Variola") * " spp.", "(Coral trout)")
3	1	0.177858	-5.85714	0.191304	0.755627	1.77336	atop(italic("Plectropomus") * " + " * italic("Variola") * " spp.", "(Coral trout)")
3	1	0.194177	-6.439	0.206814	0.747255	1.47567	atop(italic("Plectropomus") * " + " * italic("Variola") * " spp.", "(Coral trout)")
3	1	0.297354	-7.41084	0.168704	0.747429	1.51433	atop(italic("Plectropomus") * " + " * italic("Variola") * " spp.", "(Coral trout)")
3	1	0.184541	-6.62514	0.204778	0.794428	2.31772	atop(italic("Plectropomus") * " + " * italic("Variola") * " spp.", "(Coral trout)")
3	1	0.391526	-3.14809	0.0308108	0.65796	0.175774	atop(italic("Plectropomus") * " + " * italic("Variola") * " spp.", "(Coral trout)")
3	1	0.392665	-5.08197	0.0733198	0.751563	1.80682	atop(italic("Plectropomus") * " + " * italic("Variola") * " spp.", "(Coral trout)")
3	1	0.11051	-3.73754	0.190359	0.779256	1.69778	atop(italic("Plectropomus") * " + " * italic("Variola") * " spp.", "(Coral trout)")
3	1	0.161034	-2.21615	0.149298	0.7762	1.63972	atop(italic("Plectropomus") * " + " * italic("Variola") * " spp.", "(Coral trout)")
3	1	0.146718	-3.47896	0.175619	0.701592	0.883783	atop(italic("Plectropomus") * " + " * italic("Variola") * " spp.", "(Coral trout)")
3	1	0.288013	-5.91224	0.177537	0.704315	0.896705	atop(italic("Plectropomus") * " + " * italic("Variola") * " spp.", "(Coral trout)")
3	1	0.0669801	-4.31929	0.241361	0.734229	1.65477	atop(italic("Plectropomus") * " + " * italic("Variola") * " spp.", "(Coral trout)")
3	1	0.0798815	-2.85826	0.185531	0.701067	1.38711	atop(italic("Plectropomus") * " + " * italic("Variola") * " spp.", "(Coral trout)")
3	1	0.735601	-7.08574	-0.0382784	0.82081	2.12221	atop(italic("Plectropomus") * " + " * italic("Variola") * " spp.", "(Coral trout)")
3	1	0.422819	-5.94263	0.0233338	0.767106	2.39375	atop(italic("Plectropomus") * " + " * italic("Variola") * " spp.", "(Coral trout)")
3	1	0.185309	-4.53468	0.0954762	0.78054	1.7193	atop(italic("Plectropomus") * " + " * italic("Variola") * " spp.", "(Coral trout)")
3	1	0.16065	-3.93631	0.147094	0.769501	1.38412	atop(italic("Plectropomus") * " + " * italic("Variola") * " spp.", "(Coral trout)")
3	1	0.176515	-3.22921	0.113765	0.752564	1.79071	atop(italic("Plectropomus") * " + " * italic("Variola") * " spp.", "(Coral trout)")
3	1	0.543805	-4.79694	-0.0105248	0.773391	2.57293	atop(italic("Plectropomus") * " + " * italic("Variola") * " spp.", "(Coral trout)")
3	1	0.498525	-5.10332	0.0794326	0.701591	1.10687	atop(italic("Plectropomus") * " + " * italic("Variola") * " spp.", "(Coral trout)")
3	1	0.317607	-4.96435	0.0969286	0.820501	2.94578	atop(italic("Plectropomus") * " + " * italic("Variola") * " spp.", "(Coral trout)")
3	1	0.0932099	-4.85087	0.205827	0.717987	0.931039	atop(italic("Plectropomus") * " + " * italic("Variola") * " spp.", "(Coral trout)")
3	1	0.17603	-4.90437	0.154544	0.716629	0.966053	atop(italic("Plectropomus") * " + " * italic("Variola") * " spp.", "(Coral trout)")
3	1	0.423323	-5.19308	0.000691879	0.80995	2.61472	atop(italic("Plectropomus") * " + " * italic("Variola") * " spp.", "(Coral trout)")
3	1	0.708422	-5.92047	-0.0119806	0.73805	1.13435	atop(italic("Plectropomus") * " + " * italic("Variola") * " spp.", "(Coral trout)")
3	1	0.532601	-4.56675	-0.0109968	0.734791	1.53446	atop(italic("Plectropomus") * " + " * italic("Variola") * " spp.", "(Coral trout)")
3	1	0.498977	-4.41532	0.0085165	0.747035	1.46847	atop(italic("Plectropomus") * " + " * italic("Variola") * " spp.", "(Coral trout)")
3	1	0.283424	-5.12669	0.0979472	0.791991	2.08936	atop(italic("Plectropomus") * " + " * italic("Variola") * " spp.", "(Coral trout)")
3	1	0.491712	-5.47139	0.0400754	0.7972	1.74748	atop(italic("Plectropomus") * " + " * italic("Variola") * " spp.", "(Coral trout)")
3	1	0.671278	-5.26892	-0.013947	0.74137	1.76412	atop(italic("Plectropomus") * " + " * italic("Variola") * " spp.", "(Coral trout)")
3	1	0.677544	-5.68035	0.0109486	0.814452	2.37857	atop(italic("Plectropomus") * " + " * italic("Variola") * " spp.", "(Coral trout)")
3	1	0.786707	-5.93608	0.0123644	0.781029	2.14369	atop(italic("Plectropomus") * " + " * italic("Variola") * " spp.", "(Coral trout)")
3	1	0.880563	-6.21078	-0.00367815	0.74939	1.62281	atop(italic("Plectropomus") * " + " * italic("Variola") * " spp.", "(Coral trout)")
3	1	0.567284	-4.57817	-0.00172566	0.817218	2.99471	atop(italic("Plectropomus") * " + " * italic("Variola") * " spp.", "(Coral trout)")
3	1	1.06452	-6.34655	-0.0178665	0.833026	3.24875	atop(italic("Plectropomus") * " + " * italic("Variola") * " spp.", "(Coral trout)")
3	1	0.0466562	-5.95295	0.32967	0.702073	0.682404	atop(italic("Plectropomus") * " + " * italic("Variola") * " spp.", "(Coral trout)")
3	1	0.0626951	-3.79444	0.266039	0.678512	0.0599952	atop(italic("Plectropomus") * " + " * italic("Variola") * " spp.", "(Coral trout)")
3	1	0.208906	-7.9752	0.180512	0.721988	0.807101	atop(italic("Plectropomus") * " + " * italic("Variola") * " spp.", "(Coral trout)")
3	1	0.33328	-6.17885	0.125514	0.760807	1.94123	atop(italic("Plectropomus") * " + " * italic("Variola") * " spp.", "(Coral trout)")
3	1	0.139278	-6.29948	0.236493	0.753102	1.55494	atop(italic("Plectropomus") * " + " * italic("Variola") * " spp.", "(Coral trout)")
3	1	0.0770437	-5.65524	0.280632	0.726402	0.99156	atop(italic("Plectropomus") * " + " * italic("Variola") * " spp.", "(Coral trout)")
3	1	0.0997577	-4.49319	0.219074	0.800227	2.14111	atop(italic("Plectropomus") * " + " * italic("Variola") * " spp.", "(Coral trout)")
3	1	0.202249	-5.10639	0.135053	0.805373	2.31129	atop(italic("Plectropomus") * " + " * italic("Variola") * " spp.", "(Coral trout)")
3	1	1.0465	-7.28166	-0.0396102	0.833884	2.98338	atop(italic("Plectropomus") * " + " * italic("Variola") * " spp.", "(Coral trout)")
3	1	2.24852	-6.04106	-0.167616	0.774157	1.62253	atop(italic("Plectropomus") * " + " * italic("Variola") * " spp.", "(Coral trout)")
3	1	0.282734	-5.11216	0.101542	0.699227	0.309236	atop(italic("Plectropomus") * " + " * italic("Variola") * " spp.", "(Coral trout)")
3	1	0.475931	-5.3572	0.0494274	0.676402	0.199831	atop(italic("Plectropomus") * " + " * italic("Variola") * " spp.", "(Coral trout)")
3	1	0.269279	-4.31874	0.0706749	0.698814	0.496344	atop(italic("Plectropomus") * " + " * italic("Variola") * " spp.", "(Coral trout)")
3	1	0.144036	-5.58902	0.209248	0.718806	0.876977	atop(italic("Plectropomus") * " + " * italic("Variola") * " spp.", "(Coral trout)")
3	1	0.257056	-4.56383	0.0422941	0.694823	0.424934	atop(italic("Plectropomus") * " + " * italic("Variola") * " spp.", "(Coral trout)")
3	1	0.512707	-6.66071	0.021587	0.731929	1.43715	atop(italic("Plectropomus") * " + " * italic("Variola") * " spp.", "(Coral trout)")
3	1	0.164118	-6.34589	0.198627	0.777678	1.40903	atop(italic("Plectropomus") * " + " * italic("Variola") * " spp.", "(Coral trout)")
3	1	0.144184	-3.68116	0.148684	0.791799	2.23636	atop(italic("Plectropomus") * " + " * italic("Variola") * " spp.", "(Coral trout)")
3	1	0.17889	-3.34805	0.117714	0.783345	2.28028	atop(italic("Plectropomus") * " + " * italic("Variola") * " spp.", "(Coral trout)")
3	1	0.551866	-6.80278	0.0133854	0.695697	0.231013	atop(italic("Plectropomus") * " + " * italic("Variola") * " spp.", "(Coral trout)")
3	1	0.588101	-6.58249	0.0150253	0.703274	0.52332	atop(italic("Plectropomus") * " + " * italic("Variola") * " spp.", "(Coral trout)")
3	1	0.814858	-5.23534	-0.0269136	0.661893	-0.0289753	atop(italic("Plectropomus") * " + " * italic("Variola") * " spp.", "(Coral trout)")
3	1	1.35412	-6.73482	-0.06548	0.781882	1.80956	atop(italic("Plectropomus") * " + " * italic("Variola") * " spp.", "(Coral trout)")
[truncated: 358,001+ more rows]
