# Supplementary material for: Fish predators control outbreaks of Crown-of-Thorns Starfish
Source: Nat Commun. 2021 Dec 8;12:6986. doi: 10.1038/s41467-021-26786-8 (PMC8654818; doi:10.1038/s41467-021-26786-8)
Supplement: Supplementary file 7 — Source Data [file 41467_2021_26786_MOESM7_ESM.zip › output/source_data/fig_3_data.xlsx]

## Sheet: Sheet1
plot	status	cot_count	live_coral_prop	report_year	fullreef_id	cond__	effect1__	estimate__	se__	lower__	upper__
status	c	0.336331	0.221658			1	c	0.00091356	0.000174188	0.000621723	0.00129749
status	o	0.336331	0.221658			1	o	0.0025343	0.000317189	0.00196872	0.00321456
live_coral_prop	c	0.336331	0			1	0	0.00100914	0.000195651	0.000682879	0.00144074
live_coral_prop	c	0.336331	0.0094697			1	0.00946969696969697	0.00100479	0.000194526	0.000680321	0.00143388
live_coral_prop	c	0.336331	0.0189394			1	0.0189393939393939	0.00100036	0.000193678	0.000677364	0.00142702
live_coral_prop	c	0.336331	0.0284091			1	0.0284090909090909	0.000996096	0.000192959	0.00067439	0.00142078
live_coral_prop	c	0.336331	0.0378788			1	0.0378787878787879	0.000992033	0.000191821	0.000671529	0.00141466
live_coral_prop	c	0.336331	0.0473485			1	0.0473484848484848	0.000987759	0.000190913	0.000668646	0.00140712
live_coral_prop	c	0.336331	0.0568182			1	0.0568181818181818	0.000983807	0.000189653	0.000665989	0.00140077
live_coral_prop	c	0.336331	0.0662879			1	0.0662878787878788	0.000979583	0.000188634	0.000663327	0.00139476
live_coral_prop	c	0.336331	0.0757576			1	0.0757575757575758	0.000975256	0.000187567	0.000660784	0.00138819
live_coral_prop	c	0.336331	0.0852273			1	0.0852272727272727	0.000971149	0.000186487	0.000658362	0.00138207
live_coral_prop	c	0.336331	0.094697			1	0.0946969696969697	0.000967008	0.000185848	0.000655948	0.00137592
live_coral_prop	c	0.336331	0.104167			1	0.104166666666667	0.000962908	0.000184945	0.000653155	0.00137005
live_coral_prop	c	0.336331	0.113636			1	0.113636363636364	0.000958936	0.000183982	0.000650433	0.00136439
live_coral_prop	c	0.336331	0.123106			1	0.123106060606061	0.000954803	0.000182933	0.000647967	0.0013576
live_coral_prop	c	0.336331	0.132576			1	0.132575757575758	0.000950709	0.000181785	0.000645595	0.00135087
live_coral_prop	c	0.336331	0.142045			1	0.142045454545455	0.000946618	0.000180926	0.000642454	0.00134466
live_coral_prop	c	0.336331	0.151515			1	0.151515151515152	0.000942495	0.000179898	0.000639743	0.00133886
live_coral_prop	c	0.336331	0.160985			1	0.160984848484848	0.00093853	0.000178982	0.000637676	0.00133342
live_coral_prop	c	0.336331	0.170455			1	0.170454545454545	0.0009345	0.000178192	0.000635259	0.00132761
live_coral_prop	c	0.336331	0.179924			1	0.179924242424242	0.000930442	0.000177278	0.00063274	0.00132178
live_coral_prop	c	0.336331	0.189394			1	0.189393939393939	0.000926539	0.000176576	0.000630166	0.00131689
live_coral_prop	c	0.336331	0.198864			1	0.198863636363636	0.000922739	0.000175979	0.000627482	0.0013114
live_coral_prop	c	0.336331	0.208333			1	0.208333333333333	0.000918912	0.00017526	0.000625171	0.00130557
live_coral_prop	c	0.336331	0.217803			1	0.21780303030303	0.000915029	0.000174545	0.000622852	0.00129996
live_coral_prop	c	0.336331	0.227273			1	0.227272727272727	0.000911341	0.000173755	0.000619966	0.00129428
live_coral_prop	c	0.336331	0.236742			1	0.236742424242424	0.000907651	0.000173045	0.00061716	0.00128886
live_coral_prop	c	0.336331	0.246212			1	0.246212121212121	0.000903469	0.000172363	0.000614309	0.00128243
live_coral_prop	c	0.336331	0.255682			1	0.255681818181818	0.000899501	0.000171514	0.000611619	0.00127699
live_coral_prop	c	0.336331	0.265152			1	0.265151515151515	0.00089567	0.000170474	0.000609158	0.00127239
live_coral_prop	c	0.336331	0.274621			1	0.274621212121212	0.000891892	0.000169935	0.000606245	0.00126769
live_coral_prop	c	0.336331	0.284091			1	0.284090909090909	0.00088807	0.000169091	0.000603416	0.00126219
live_coral_prop	c	0.336331	0.293561			1	0.293560606060606	0.000884402	0.000168226	0.000600446	0.00125664
live_coral_prop	c	0.336331	0.30303			1	0.303030303030303	0.000880806	0.000167743	0.000597301	0.00125159
live_coral_prop	c	0.336331	0.3125			1	0.3125	0.000877093	0.00016712	0.00059466	0.00124659
live_coral_prop	c	0.336331	0.32197			1	0.321969696969697	0.000873245	0.000166431	0.000591837	0.00124144
live_coral_prop	c	0.336331	0.331439			1	0.331439393939394	0.000869533	0.000165784	0.00058911	0.00123669
live_coral_prop	c	0.336331	0.340909			1	0.340909090909091	0.00086577	0.000165036	0.000586497	0.00123184
live_coral_prop	c	0.336331	0.350379			1	0.350378787878788	0.00086205	0.000164287	0.000584447	0.00122672
live_coral_prop	c	0.336331	0.359848			1	0.359848484848485	0.000858334	0.000163462	0.000581767	0.00122098
live_coral_prop	c	0.336331	0.369318			1	0.369318181818182	0.000854553	0.000162489	0.000579168	0.00121574
live_coral_prop	c	0.336331	0.378788			1	0.378787878787879	0.000850958	0.000161835	0.000576355	0.00121081
live_coral_prop	c	0.336331	0.388258			1	0.388257575757576	0.000847348	0.00016131	0.000573791	0.00120567
live_coral_prop	c	0.336331	0.397727			1	0.397727272727273	0.000843591	0.000160774	0.000571155	0.00120095
live_coral_prop	c	0.336331	0.407197			1	0.40719696969697	0.000839866	0.000160195	0.000568501	0.00119522
live_coral_prop	c	0.336331	0.416667			1	0.416666666666667	0.000836185	0.000159251	0.000565929	0.00118986
live_coral_prop	c	0.336331	0.426136			1	0.426136363636364	0.000832655	0.000158855	0.000563326	0.00118534
live_coral_prop	c	0.336331	0.435606			1	0.435606060606061	0.000829235	0.000158062	0.000560963	0.00118014
live_coral_prop	c	0.336331	0.445076			1	0.445075757575758	0.000825693	0.000157502	0.000558407	0.00117479
live_coral_prop	c	0.336331	0.454545			1	0.454545454545455	0.000822296	0.000156975	0.000555989	0.00117023
live_coral_prop	c	0.336331	0.464015			1	0.464015151515152	0.000818653	0.000156296	0.000553374	0.00116474
live_coral_prop	c	0.336331	0.473485			1	0.473484848484849	0.000815105	0.000155764	0.000550997	0.00115965
live_coral_prop	c	0.336331	0.482955			1	0.482954545454545	0.000811506	0.000154975	0.000548415	0.00115473
live_coral_prop	c	0.336331	0.492424			1	0.492424242424242	0.000808018	0.000154222	0.000545793	0.00115006
live_coral_prop	c	0.336331	0.501894			1	0.501893939393939	0.000804668	0.000153896	0.000543362	0.00114587
live_coral_prop	c	0.336331	0.511364			1	0.511363636363636	0.000801194	0.000153189	0.00054107	0.00114151
live_coral_prop	c	0.336331	0.520833			1	0.520833333333333	0.000797591	0.000152716	0.000538723	0.00113632
live_coral_prop	c	0.336331	0.530303			1	0.53030303030303	0.000794502	0.00015203	0.000536089	0.00113162
live_coral_prop	c	0.336331	0.539773			1	0.539772727272727	0.000790979	0.000151496	0.000533688	0.00112728
live_coral_prop	c	0.336331	0.549242			1	0.549242424242424	0.000787468	0.00015112	0.000531075	0.00112265
live_coral_prop	c	0.336331	0.558712			1	0.558712121212121	0.000783967	0.000150499	0.000528421	0.0011189
live_coral_prop	c	0.336331	0.568182			1	0.568181818181818	0.000780582	0.00014985	0.000526212	0.00111383
live_coral_prop	c	0.336331	0.577652			1	0.577651515151515	0.000777334	0.000149333	0.000523931	0.00110955
live_coral_prop	c	0.336331	0.587121			1	0.587121212121212	0.000773938	0.000148779	0.000521624	0.00110603
live_coral_prop	c	0.336331	0.596591			1	0.596590909090909	0.000770687	0.000148333	0.000518972	0.00110182
live_coral_prop	c	0.336331	0.606061			1	0.606060606060606	0.000767408	0.000147602	0.000516582	0.00109771
live_coral_prop	c	0.336331	0.61553			1	0.615530303030303	0.000764339	0.000147385	0.000514201	0.00109395
live_coral_prop	c	0.336331	0.625			1	0.625	0.000761156	0.000147039	0.000511668	0.00108992
live_coral_prop	c	0.336331	0.63447			1	0.634469696969697	0.000757814	0.000146525	0.000509479	0.00108593
live_coral_prop	c	0.336331	0.643939			1	0.643939393939394	0.000754496	0.000146081	0.000507105	0.001082
live_coral_prop	c	0.336331	0.653409			1	0.653409090909091	0.00075124	0.000145554	0.00050505	0.0010787
live_coral_prop	c	0.336331	0.662879			1	0.662878787878788	0.000748061	0.000145003	0.000502301	0.00107499
live_coral_prop	c	0.336331	0.672348			1	0.672348484848485	0.000744919	0.000144593	0.000499926	0.00107106
live_coral_prop	c	0.336331	0.681818			1	0.681818181818182	0.00074174	0.000144345	0.000497453	0.00106696
live_coral_prop	c	0.336331	0.691288			1	0.691287878787879	0.000738439	0.000143761	0.000494902	0.00106349
live_coral_prop	c	0.336331	0.700758			1	0.700757575757576	0.000735129	0.000143136	0.000492544	0.00105928
live_coral_prop	c	0.336331	0.710227			1	0.710227272727273	0.000731757	0.000142908	0.000490048	0.001055
live_coral_prop	c	0.336331	0.719697			1	0.71969696969697	0.000728781	0.000142338	0.000487543	0.00105134
live_coral_prop	c	0.336331	0.729167			1	0.729166666666667	0.000725467	0.000141993	0.000485051	0.00104723
live_coral_prop	c	0.336331	0.738636			1	0.738636363636364	0.000722446	0.000141528	0.000482489	0.00104315
live_coral_prop	c	0.336331	0.748106			1	0.748106060606061	0.000719421	0.000141206	0.000480157	0.00103937
live_coral_prop	c	0.336331	0.757576			1	0.757575757575758	0.000716307	0.000140781	0.000477677	0.00103532
live_coral_prop	c	0.336331	0.767045			1	0.767045454545455	0.000713188	0.000140216	0.000475385	0.00103147
live_coral_prop	c	0.336331	0.776515			1	0.776515151515151	0.00070987	0.000139993	0.000472872	0.00102712
live_coral_prop	c	0.336331	0.785985			1	0.785984848484849	0.000706816	0.000139662	0.000470788	0.00102414
live_coral_prop	c	0.336331	0.795455			1	0.795454545454546	0.000703892	0.000139067	0.000468384	0.00102039
live_coral_prop	c	0.336331	0.804924			1	0.804924242424242	0.000700995	0.000138679	0.000466303	0.00101692
live_coral_prop	c	0.336331	0.814394			1	0.814393939393939	0.000697994	0.000138079	0.000463925	0.00101311
live_coral_prop	c	0.336331	0.823864			1	0.823863636363636	0.000695002	0.000137747	0.000461444	0.00100988
live_coral_prop	c	0.336331	0.833333			1	0.833333333333333	0.000692062	0.000137402	0.000459023	0.00100673
live_coral_prop	c	0.336331	0.842803			1	0.84280303030303	0.000689205	0.000137207	0.000456601	0.00100337
live_coral_prop	c	0.336331	0.852273			1	0.852272727272727	0.000686296	0.00013674	0.000454367	0.000999775
live_coral_prop	c	0.336331	0.861742			1	0.861742424242424	0.000683292	0.000136375	0.000452124	0.000995966
live_coral_prop	c	0.336331	0.871212			1	0.871212121212121	0.000680302	0.000135981	0.000449646	0.000992428
live_coral_prop	c	0.336331	0.880682			1	0.880681818181818	0.00067754	0.000135576	0.000447328	0.000988582
live_coral_prop	c	0.336331	0.890152			1	0.890151515151515	0.000674569	0.000135142	0.000444988	0.000985088
live_coral_prop	c	0.336331	0.899621			1	0.899621212121212	0.000671586	0.000134913	0.000442884	0.000981004
live_coral_prop	c	0.336331	0.909091			1	0.909090909090909	0.000668724	0.000134612	0.00044093	0.000977654
live_coral_prop	c	0.336331	0.918561			1	0.918560606060606	0.000665824	0.000134182	0.000438889	0.000974274
live_coral_prop	c	0.336331	0.92803			1	0.928030303030303	0.00066297	0.000133748	0.000436726	0.000970873
live_coral_prop	c	0.336331	0.9375			1	0.9375	0.000659997	0.000133376	0.000434379	0.000967664
