# Supplementary material for: Fish predators control outbreaks of Crown-of-Thorns Starfish
Source: Nat Commun. 2021 Dec 8;12:6986. doi: 10.1038/s41467-021-26786-8 (PMC8654818; doi:10.1038/s41467-021-26786-8)
Supplement: Supplementary file 7 — Source Data [file 41467_2021_26786_MOESM7_ESM.zip › output/source_data/fig_2_data.xlsx]

## Sheet: Sheet1
Response variable	fill	ymin	ymax	x	PANEL	group	flipped_aes	y	colour	size	linetype	alpha
Biomass	#DEEBF7	0	1.06639e-05	-56.5104	1	1	FALSE	0		0.5	1
Biomass	#DEEBF7	0	1.40524e-05	-56.0615	1	1	FALSE	0		0.5	1
Biomass	#DEEBF7	0	1.83657e-05	-55.6126	1	1	FALSE	0		0.5	1
Biomass	#DEEBF7	0	2.38109e-05	-55.1636	1	1	FALSE	0		0.5	1
Biomass	#DEEBF7	0	3.06724e-05	-54.7147	1	1	FALSE	0		0.5	1
Biomass	#DEEBF7	0	3.96651e-05	-54.2658	1	1	FALSE	0		0.5	1
Biomass	#DEEBF7	0	5.09036e-05	-53.8168	1	1	FALSE	0		0.5	1
Biomass	#DEEBF7	0	6.48422e-05	-53.3679	1	1	FALSE	0		0.5	1
Biomass	#DEEBF7	0	8.20024e-05	-52.919	1	1	FALSE	0		0.5	1
Biomass	#DEEBF7	0	0.000102979	-52.4701	1	1	FALSE	0		0.5	1
Biomass	#DEEBF7	0	0.000128447	-52.0211	1	1	FALSE	0		0.5	1
Biomass	#DEEBF7	0	0.000160138	-51.5722	1	1	FALSE	0		0.5	1
Biomass	#DEEBF7	0	0.00019896	-51.1233	1	1	FALSE	0		0.5	1
Biomass	#DEEBF7	0	0.000245582	-50.6743	1	1	FALSE	0		0.5	1
Biomass	#DEEBF7	0	0.000301214	-50.2254	1	1	FALSE	0		0.5	1
Biomass	#DEEBF7	0	0.000367192	-49.7765	1	1	FALSE	0		0.5	1
Biomass	#DEEBF7	0	0.000444976	-49.3276	1	1	FALSE	0		0.5	1
Biomass	#DEEBF7	0	0.000536885	-48.8786	1	1	FALSE	0		0.5	1
Biomass	#DEEBF7	0	0.000647455	-48.4297	1	1	FALSE	0		0.5	1
Biomass	#DEEBF7	0	0.000776308	-47.9808	1	1	FALSE	0		0.5	1
Biomass	#DEEBF7	0	0.000925622	-47.5318	1	1	FALSE	0		0.5	1
Biomass	#DEEBF7	0	0.00109771	-47.0829	1	1	FALSE	0		0.5	1
Biomass	#DEEBF7	0	0.001295	-46.634	1	1	FALSE	0		0.5	1
Biomass	#DEEBF7	0	0.00152006	-46.185	1	1	FALSE	0		0.5	1
Biomass	#DEEBF7	0	0.00178143	-45.7361	1	1	FALSE	0		0.5	1
Biomass	#DEEBF7	0	0.00207943	-45.2872	1	1	FALSE	0		0.5	1
Biomass	#DEEBF7	0	0.00241527	-44.8383	1	1	FALSE	0		0.5	1
Biomass	#DEEBF7	0	0.00279193	-44.3893	1	1	FALSE	0		0.5	1
Biomass	#DEEBF7	0	0.00321239	-43.9404	1	1	FALSE	0		0.5	1
Biomass	#DEEBF7	0	0.00367966	-43.4915	1	1	FALSE	0		0.5	1
Biomass	#DEEBF7	0	0.00420036	-43.0425	1	1	FALSE	0		0.5	1
Biomass	#DEEBF7	0	0.00478334	-42.5936	1	1	FALSE	0		0.5	1
Biomass	#DEEBF7	0	0.00542356	-42.1447	1	1	FALSE	0		0.5	1
Biomass	#DEEBF7	0	0.00612371	-41.6958	1	1	FALSE	0		0.5	1
Biomass	#DEEBF7	0	0.00688644	-41.2468	1	1	FALSE	0		0.5	1
Biomass	#DEEBF7	0	0.00771423	-40.7979	1	1	FALSE	0		0.5	1
Biomass	#DEEBF7	0	0.00860951	-40.349	1	1	FALSE	0		0.5	1
Biomass	#DEEBF7	0	0.0095885	-39.9	1	1	FALSE	0		0.5	1
Biomass	#DEEBF7	0	0.010643	-39.4511	1	1	FALSE	0		0.5	1
Biomass	#DEEBF7	0	0.0117728	-39.0022	1	1	FALSE	0		0.5	1
Biomass	#DEEBF7	0	0.0129799	-38.5533	1	1	FALSE	0		0.5	1
Biomass	#DEEBF7	0	0.0142663	-38.1043	1	1	FALSE	0		0.5	1
Biomass	#DEEBF7	0	0.0156341	-37.6554	1	1	FALSE	0		0.5	1
Biomass	#DEEBF7	0	0.0170934	-37.2065	1	1	FALSE	0		0.5	1
Biomass	#DEEBF7	0	0.0186513	-36.7575	1	1	FALSE	0		0.5	1
Biomass	#DEEBF7	0	0.0202994	-36.3086	1	1	FALSE	0		0.5	1
Biomass	#DEEBF7	0	0.0220406	-35.8597	1	1	FALSE	0		0.5	1
Biomass	#DEEBF7	0	0.0238782	-35.4108	1	1	FALSE	0		0.5	1
Biomass	#DEEBF7	0	0.0258158	-34.9618	1	1	FALSE	0		0.5	1
Biomass	#DEEBF7	0	0.0278574	-34.5129	1	1	FALSE	0		0.5	1
Biomass	#DEEBF7	0	0.0300319	-34.064	1	1	FALSE	0		0.5	1
Biomass	#DEEBF7	0	0.032324	-33.615	1	1	FALSE	0		0.5	1
Biomass	#DEEBF7	0	0.0347376	-33.1661	1	1	FALSE	0		0.5	1
Biomass	#DEEBF7	0	0.0372787	-32.7172	1	1	FALSE	0		0.5	1
Biomass	#DEEBF7	0	0.0399534	-32.2683	1	1	FALSE	0		0.5	1
Biomass	#DEEBF7	0	0.0427679	-31.8193	1	1	FALSE	0		0.5	1
Biomass	#DEEBF7	0	0.0457461	-31.3704	1	1	FALSE	0		0.5	1
Biomass	#DEEBF7	0	0.048898	-30.9215	1	1	FALSE	0		0.5	1
Biomass	#DEEBF7	0	0.0522134	-30.4725	1	1	FALSE	0		0.5	1
Biomass	#DEEBF7	0	0.0556988	-30.0236	1	1	FALSE	0		0.5	1
Biomass	#DEEBF7	0	0.0593603	-29.5747	1	1	FALSE	0		0.5	1
Biomass	#DEEBF7	0	0.0632037	-29.1258	1	1	FALSE	0		0.5	1
Biomass	#DEEBF7	0	0.0672363	-28.6768	1	1	FALSE	0		0.5	1
Biomass	#DEEBF7	0	0.0715038	-28.2279	1	1	FALSE	0		0.5	1
Biomass	#DEEBF7	0	0.0759693	-27.779	1	1	FALSE	0		0.5	1
Biomass	#DEEBF7	0	0.0806354	-27.33	1	1	FALSE	0		0.5	1
Biomass	#DEEBF7	0	0.0855041	-26.8811	1	1	FALSE	0		0.5	1
Biomass	#DEEBF7	0	0.0905763	-26.4322	1	1	FALSE	0		0.5	1
Biomass	#DEEBF7	0	0.0958521	-25.9833	1	1	FALSE	0		0.5	1
Biomass	#DEEBF7	0	0.101358	-25.5343	1	1	FALSE	0		0.5	1
Biomass	#DEEBF7	0	0.107082	-25.0854	1	1	FALSE	0		0.5	1
Biomass	#DEEBF7	0	0.113003	-24.6365	1	1	FALSE	0		0.5	1
Biomass	#DEEBF7	0	0.119119	-24.1875	1	1	FALSE	0		0.5	1
Biomass	#DEEBF7	0	0.125424	-23.7386	1	1	FALSE	0		0.5	1
Biomass	#DEEBF7	0	0.131917	-23.2897	1	1	FALSE	0		0.5	1
Biomass	#DEEBF7	0	0.138597	-22.8408	1	1	FALSE	0		0.5	1
Biomass	#DEEBF7	0	0.14549	-22.3918	1	1	FALSE	0		0.5	1
Biomass	#DEEBF7	0	0.152556	-21.9429	1	1	FALSE	0		0.5	1
Biomass	#DEEBF7	0	0.159795	-21.494	1	1	FALSE	0		0.5	1
Biomass	#DEEBF7	0	0.167204	-21.045	1	1	FALSE	0		0.5	1
Biomass	#DEEBF7	0	0.174783	-20.5961	1	1	FALSE	0		0.5	1
Biomass	#DEEBF7	0	0.182533	-20.1472	1	1	FALSE	0		0.5	1
Biomass	#DEEBF7	0	0.190483	-19.6982	1	1	FALSE	0		0.5	1
Biomass	#DEEBF7	0	0.198625	-19.2493	1	1	FALSE	0		0.5	1
Biomass	#DEEBF7	0	0.206951	-18.8004	1	1	FALSE	0		0.5	1
Biomass	#6BAED6	0	0.215468	-18.3515	1	2	FALSE	0		0.5	1
Biomass	#6BAED6	0	0.224185	-17.9025	1	2	FALSE	0		0.5	1
Biomass	#6BAED6	0	0.23311	-17.4536	1	2	FALSE	0		0.5	1
Biomass	#6BAED6	0	0.242266	-17.0047	1	2	FALSE	0		0.5	1
Biomass	#6BAED6	0	0.251693	-16.5557	1	2	FALSE	0		0.5	1
Biomass	#6BAED6	0	0.261366	-16.1068	1	2	FALSE	0		0.5	1
Biomass	#6BAED6	0	0.271296	-15.6579	1	2	FALSE	0		0.5	1
Biomass	#6BAED6	0	0.281492	-15.209	1	2	FALSE	0		0.5	1
Biomass	#6BAED6	0	0.291967	-14.76	1	2	FALSE	0		0.5	1
Biomass	#6BAED6	0	0.302728	-14.3111	1	2	FALSE	0		0.5	1
Biomass	#6BAED6	0	0.313838	-13.8622	1	2	FALSE	0		0.5	1
Biomass	#6BAED6	0	0.325269	-13.4132	1	2	FALSE	0		0.5	1
Biomass	#6BAED6	0	0.33701	-12.9643	1	2	FALSE	0		0.5	1
Biomass	#6BAED6	0	0.349064	-12.5154	1	2	FALSE	0		0.5	1
Biomass	#6BAED6	0	0.361432	-12.0665	1	2	FALSE	0		0.5	1
Biomass	#6BAED6	0	0.374112	-11.6175	1	2	FALSE	0		0.5	1
Biomass	#6BAED6	0	0.387125	-11.1686	1	2	FALSE	0		0.5	1
Biomass	#6BAED6	0	0.400484	-10.7197	1	2	FALSE	0		0.5	1
Biomass	#6BAED6	0	0.414133	-10.2707	1	2	FALSE	0		0.5	1
Biomass	#6BAED6	0	0.428059	-9.82181	1	2	FALSE	0		0.5	1
Biomass	#6BAED6	0	0.442249	-9.37289	1	2	FALSE	0		0.5	1
Biomass	#6BAED6	0	0.456685	-8.92396	1	2	FALSE	0		0.5	1
Biomass	#6BAED6	0	0.471349	-8.47503	1	2	FALSE	0		0.5	1
Biomass	#6BAED6	0	0.486255	-8.0261	1	2	FALSE	0		0.5	1
Biomass	#6BAED6	0	0.501335	-7.57717	1	2	FALSE	0		0.5	1
Biomass	#6BAED6	0	0.516559	-7.12824	1	2	FALSE	0		0.5	1
Biomass	#6BAED6	0	0.531899	-6.67931	1	2	FALSE	0		0.5	1
Biomass	#6BAED6	0	0.547325	-6.23038	1	2	FALSE	0		0.5	1
Biomass	#6BAED6	0	0.56281	-5.78146	1	2	FALSE	0		0.5	1
Biomass	#6BAED6	0	0.578319	-5.33253	1	2	FALSE	0		0.5	1
Biomass	#6BAED6	0	0.593809	-4.8836	1	2	FALSE	0		0.5	1
Biomass	#6BAED6	0	0.609245	-4.43467	1	2	FALSE	0		0.5	1
Biomass	#6BAED6	0	0.624597	-3.98574	1	2	FALSE	0		0.5	1
Biomass	#6BAED6	0	0.639835	-3.53681	1	2	FALSE	0		0.5	1
Biomass	#6BAED6	0	0.654928	-3.08788	1	2	FALSE	0		0.5	1
Biomass	#6BAED6	0	0.669848	-2.63895	1	2	FALSE	0		0.5	1
Biomass	#6BAED6	0	0.684517	-2.19003	1	2	FALSE	0		0.5	1
Biomass	#6BAED6	0	0.698946	-1.7411	1	2	FALSE	0		0.5	1
Biomass	#6BAED6	0	0.713114	-1.29217	1	2	FALSE	0		0.5	1
Biomass	#6BAED6	0	0.727002	-0.843239	1	2	FALSE	0		0.5	1
Biomass	#6BAED6	0	0.74059	-0.39431	1	2	FALSE	0		0.5	1
Biomass	#6BAED6	0	0.753863	0.0546189	1	2	FALSE	0		0.5	1
Biomass	#6BAED6	0	0.766765	0.503548	1	2	FALSE	0		0.5	1
Biomass	#6BAED6	0	0.779283	0.952477	1	2	FALSE	0		0.5	1
Biomass	#6BAED6	0	0.791444	1.40141	1	2	FALSE	0		0.5	1
Biomass	#6BAED6	0	0.803242	1.85033	1	2	FALSE	0		0.5	1
Biomass	#6BAED6	0	0.814671	2.29926	1	2	FALSE	0		0.5	1
Biomass	#6BAED6	0	0.825727	2.74819	1	2	FALSE	0		0.5	1
Biomass	#08306B	0	0.836401	3.19712	1	3	FALSE	0		0.5	1
Biomass	#08306B	0	0.846623	3.64605	1	3	FALSE	0		0.5	1
Biomass	#08306B	0	0.856472	4.09498	1	3	FALSE	0		0.5	1
Biomass	#08306B	0	0.86595	4.54391	1	3	FALSE	0		0.5	1
Biomass	#08306B	0	0.875061	4.99284	1	3	FALSE	0		0.5	1
Biomass	#08306B	0	0.883811	5.44176	1	3	FALSE	0		0.5	1
Biomass	#08306B	0	0.892205	5.89069	1	3	FALSE	0		0.5	1
Biomass	#08306B	0	0.900202	6.33962	1	3	FALSE	0		0.5	1
Biomass	#08306B	0	0.907833	6.78855	1	3	FALSE	0		0.5	1
Biomass	#08306B	0	0.915133	7.23748	1	3	FALSE	0		0.5	1
Biomass	#08306B	0	0.922113	7.68641	1	3	FALSE	0		0.5	1
Biomass	#08306B	0	0.92878	8.13534	1	3	FALSE	0		0.5	1
Biomass	#08306B	0	0.935142	8.58427	1	3	FALSE	0		0.5	1
Biomass	#08306B	0	0.941197	9.0332	1	3	FALSE	0		0.5	1
Biomass	#08306B	0	0.946912	9.48212	1	3	FALSE	0		0.5	1
Biomass	#08306B	0	0.95235	9.93105	1	3	FALSE	0		0.5	1
Biomass	#08306B	0	0.957514	10.38	1	3	FALSE	0		0.5	1
Biomass	#08306B	0	0.96241	10.8289	1	3	FALSE	0		0.5	1
Biomass	#08306B	0	0.967039	11.2778	1	3	FALSE	0		0.5	1
Biomass	#08306B	0	0.971403	11.7268	1	3	FALSE	0		0.5	1
Biomass	#08306B	0	0.975459	12.1757	1	3	FALSE	0		0.5	1
Biomass	#08306B	0	0.979228	12.6246	1	3	FALSE	0		0.5	1
Biomass	#08306B	0	0.982723	13.0736	1	3	FALSE	0		0.5	1
Biomass	#08306B	0	0.985937	13.5225	1	3	FALSE	0		0.5	1
Biomass	#08306B	0	0.988862	13.9714	1	3	FALSE	0		0.5	1
Biomass	#08306B	0	0.991489	14.4203	1	3	FALSE	0		0.5	1
Biomass	#08306B	0	0.993787	14.8693	1	3	FALSE	0		0.5	1
Biomass	#08306B	0	0.995709	15.3182	1	3	FALSE	0		0.5	1
Biomass	#08306B	0	0.997291	15.7671	1	3	FALSE	0		0.5	1
Biomass	#08306B	0	0.998523	16.2161	1	3	FALSE	0		0.5	1
Biomass	#08306B	0	0.999392	16.665	1	3	FALSE	0		0.5	1
Biomass	#08306B	0	0.999888	17.1139	1	3	FALSE	0		0.5	1
Biomass	#08306B	0	1	17.5628	1	3	FALSE	0		0.5	1
Biomass	#08306B	0	0.999644	18.0118	1	3	FALSE	0		0.5	1
Biomass	#08306B	0	0.998869	18.4607	1	3	FALSE	0		0.5	1
Biomass	#08306B	0	0.997687	18.9096	1	3	FALSE	0		0.5	1
Biomass	#08306B	0	0.996095	19.3586	1	3	FALSE	0		0.5	1
Biomass	#08306B	0	0.994096	19.8075	1	3	FALSE	0		0.5	1
Biomass	#08306B	0	0.991691	20.2564	1	3	FALSE	0		0.5	1
Biomass	#08306B	0	0.988854	20.7053	1	3	FALSE	0		0.5	1
Biomass	#08306B	0	0.985576	21.1543	1	3	FALSE	0		0.5	1
Biomass	#08306B	0	0.981926	21.6032	1	3	FALSE	0		0.5	1
Biomass	#08306B	0	0.977921	22.0521	1	4	FALSE	0		0.5	1
Biomass	#08306B	0	0.973576	22.5011	1	4	FALSE	0		0.5	1
Biomass	#08306B	0	0.968913	22.95	1	4	FALSE	0		0.5	1
Biomass	#08306B	0	0.963951	23.3989	1	4	FALSE	0		0.5	1
Biomass	#08306B	0	0.958664	23.8478	1	4	FALSE	0		0.5	1
Biomass	#08306B	0	0.953132	24.2968	1	4	FALSE	0		0.5	1
Biomass	#08306B	0	0.947385	24.7457	1	4	FALSE	0		0.5	1
Biomass	#08306B	0	0.941444	25.1946	1	4	FALSE	0		0.5	1
Biomass	#08306B	0	0.935333	25.6436	1	4	FALSE	0		0.5	1
Biomass	#08306B	0	0.929072	26.0925	1	4	FALSE	0		0.5	1
Biomass	#08306B	0	0.922668	26.5414	1	4	FALSE	0		0.5	1
Biomass	#08306B	0	0.916143	26.9903	1	4	FALSE	0		0.5	1
Biomass	#08306B	0	0.909525	27.4393	1	4	FALSE	0		0.5	1
Biomass	#08306B	0	0.902822	27.8882	1	4	FALSE	0		0.5	1
Biomass	#08306B	0	0.896042	28.3371	1	4	FALSE	0		0.5	1
Biomass	#08306B	0	0.889189	28.7861	1	4	FALSE	0		0.5	1
Biomass	#08306B	0	0.882265	29.235	1	4	FALSE	0		0.5	1
Biomass	#08306B	0	0.87525	29.6839	1	4	FALSE	0		0.5	1
Biomass	#08306B	0	0.868156	30.1328	1	4	FALSE	0		0.5	1
Biomass	#08306B	0	0.860975	30.5818	1	4	FALSE	0		0.5	1
Biomass	#08306B	0	0.853699	31.0307	1	4	FALSE	0		0.5	1
Biomass	#08306B	0	0.84632	31.4796	1	4	FALSE	0		0.5	1
Biomass	#08306B	0	0.838827	31.9286	1	4	FALSE	0		0.5	1
Biomass	#08306B	0	0.831195	32.3775	1	4	FALSE	0		0.5	1
Biomass	#08306B	0	0.823413	32.8264	1	4	FALSE	0		0.5	1
Biomass	#08306B	0	0.815488	33.2754	1	4	FALSE	0		0.5	1
Biomass	#08306B	0	0.807413	33.7243	1	4	FALSE	0		0.5	1
Biomass	#08306B	0	0.799183	34.1732	1	4	FALSE	0		0.5	1
Biomass	#08306B	0	0.790795	34.6221	1	4	FALSE	0		0.5	1
Biomass	#08306B	0	0.782244	35.0711	1	4	FALSE	0		0.5	1
Biomass	#08306B	0	0.773503	35.52	1	4	FALSE	0		0.5	1
Biomass	#08306B	0	0.764609	35.9689	1	4	FALSE	0		0.5	1
Biomass	#08306B	0	0.755565	36.4179	1	4	FALSE	0		0.5	1
Biomass	#08306B	0	0.746379	36.8668	1	4	FALSE	0		0.5	1
Biomass	#08306B	0	0.737058	37.3157	1	4	FALSE	0		0.5	1
Biomass	#08306B	0	0.72761	37.7646	1	4	FALSE	0		0.5	1
Biomass	#08306B	0	0.718028	38.2136	1	4	FALSE	0		0.5	1
Biomass	#08306B	0	0.708334	38.6625	1	4	FALSE	0		0.5	1
Biomass	#08306B	0	0.698548	39.1114	1	4	FALSE	0		0.5	1
Biomass	#08306B	0	0.688679	39.5604	1	4	FALSE	0		0.5	1
Biomass	#08306B	0	0.678737	40.0093	1	4	FALSE	0		0.5	1
Biomass	#08306B	0	0.668733	40.4582	1	4	FALSE	0		0.5	1
Biomass	#08306B	0	0.658674	40.9071	1	4	FALSE	0		0.5	1
Biomass	#08306B	0	0.648571	41.3561	1	4	FALSE	0		0.5	1
Biomass	#08306B	0	0.638442	41.805	1	4	FALSE	0		0.5	1
Biomass	#08306B	0	0.628299	42.2539	1	4	FALSE	0		0.5	1
Biomass	#08306B	0	0.618154	42.7029	1	4	FALSE	0		0.5	1
Biomass	#08306B	0	0.608018	43.1518	1	4	FALSE	0		0.5	1
Biomass	#08306B	0	0.597904	43.6007	1	4	FALSE	0		0.5	1
Biomass	#08306B	0	0.587836	44.0496	1	4	FALSE	0		0.5	1
Biomass	#6BAED6	0	0.577827	44.4986	1	5	FALSE	0		0.5	1
Biomass	#6BAED6	0	0.567891	44.9475	1	5	FALSE	0		0.5	1
Biomass	#6BAED6	0	0.558043	45.3964	1	5	FALSE	0		0.5	1
Biomass	#6BAED6	0	0.548298	45.8454	1	5	FALSE	0		0.5	1
Biomass	#6BAED6	0	0.538672	46.2943	1	5	FALSE	0		0.5	1
Biomass	#6BAED6	0	0.529189	46.7432	1	5	FALSE	0		0.5	1
Biomass	#6BAED6	0	0.519881	47.1921	1	5	FALSE	0		0.5	1
Biomass	#6BAED6	0	0.510739	47.6411	1	5	FALSE	0		0.5	1
Biomass	#6BAED6	0	0.501774	48.09	1	5	FALSE	0		0.5	1
Biomass	#6BAED6	0	0.492991	48.5389	1	5	FALSE	0		0.5	1
Biomass	#6BAED6	0	0.484398	48.9879	1	5	FALSE	0		0.5	1
Biomass	#6BAED6	0	0.475998	49.4368	1	5	FALSE	0		0.5	1
Biomass	#6BAED6	0	0.467828	49.8857	1	5	FALSE	0		0.5	1
Biomass	#6BAED6	0	0.459852	50.3346	1	5	FALSE	0		0.5	1
Biomass	#6BAED6	0	0.452057	50.7836	1	5	FALSE	0		0.5	1
Biomass	#6BAED6	0	0.444433	51.2325	1	5	FALSE	0		0.5	1
Biomass	#6BAED6	0	0.436968	51.6814	1	5	FALSE	0		0.5	1
Biomass	#6BAED6	0	0.429649	52.1304	1	5	FALSE	0		0.5	1
Biomass	#6BAED6	0	0.422468	52.5793	1	5	FALSE	0		0.5	1
Biomass	#6BAED6	0	0.415407	53.0282	1	5	FALSE	0		0.5	1
Biomass	#6BAED6	0	0.408428	53.4771	1	5	FALSE	0		0.5	1
Biomass	#6BAED6	0	0.401514	53.9261	1	5	FALSE	0		0.5	1
Biomass	#6BAED6	0	0.394646	54.375	1	5	FALSE	0		0.5	1
Biomass	#6BAED6	0	0.387805	54.8239	1	5	FALSE	0		0.5	1
Biomass	#6BAED6	0	0.380974	55.2729	1	5	FALSE	0		0.5	1
Biomass	#6BAED6	0	0.374133	55.7218	1	5	FALSE	0		0.5	1
Biomass	#6BAED6	0	0.367266	56.1707	1	5	FALSE	0		0.5	1
Biomass	#6BAED6	0	0.360363	56.6196	1	5	FALSE	0		0.5	1
Biomass	#6BAED6	0	0.353417	57.0686	1	5	FALSE	0		0.5	1
Biomass	#6BAED6	0	0.346422	57.5175	1	5	FALSE	0		0.5	1
Biomass	#6BAED6	0	0.339376	57.9664	1	5	FALSE	0		0.5	1
Biomass	#6BAED6	0	0.332273	58.4154	1	5	FALSE	0		0.5	1
Biomass	#6BAED6	0	0.325118	58.8643	1	5	FALSE	0		0.5	1
Biomass	#6BAED6	0	0.317924	59.3132	1	5	FALSE	0		0.5	1
Biomass	#6BAED6	0	0.3107	59.7622	1	5	FALSE	0		0.5	1
Biomass	#6BAED6	0	0.303458	60.2111	1	5	FALSE	0		0.5	1
Biomass	#6BAED6	0	0.296209	60.66	1	5	FALSE	0		0.5	1
Biomass	#6BAED6	0	0.288969	61.1089	1	5	FALSE	0		0.5	1
Biomass	#6BAED6	0	0.281764	61.5579	1	5	FALSE	0		0.5	1
Biomass	#6BAED6	0	0.274608	62.0068	1	5	FALSE	0		0.5	1
Biomass	#6BAED6	0	0.26752	62.4557	1	5	FALSE	0		0.5	1
Biomass	#6BAED6	0	0.260517	62.9047	1	5	FALSE	0		0.5	1
Biomass	#6BAED6	0	0.253616	63.3536	1	5	FALSE	0		0.5	1
Biomass	#6BAED6	0	0.246832	63.8025	1	5	FALSE	0		0.5	1
Biomass	#6BAED6	0	0.240203	64.2514	1	5	FALSE	0		0.5	1
Biomass	#6BAED6	0	0.233743	64.7004	1	5	FALSE	0		0.5	1
Biomass	#6BAED6	0	0.22745	65.1493	1	5	FALSE	0		0.5	1
Biomass	#6BAED6	0	0.221337	65.5982	1	5	FALSE	0		0.5	1
Biomass	#6BAED6	0	0.215411	66.0472	1	5	FALSE	0		0.5	1
Biomass	#6BAED6	0	0.20968	66.4961	1	5	FALSE	0		0.5	1
Biomass	#6BAED6	0	0.204156	66.945	1	5	FALSE	0		0.5	1
Biomass	#6BAED6	0	0.198875	67.3939	1	5	FALSE	0		0.5	1
Biomass	#6BAED6	0	0.1938	67.8429	1	5	FALSE	0		0.5	1
Biomass	#6BAED6	0	0.18893	68.2918	1	5	FALSE	0		0.5	1
Biomass	#6BAED6	0	0.18426	68.7407	1	5	FALSE	0		0.5	1
Biomass	#6BAED6	0	0.179789	69.1897	1	5	FALSE	0		0.5	1
Biomass	#6BAED6	0	0.175509	69.6386	1	5	FALSE	0		0.5	1
Biomass	#6BAED6	0	0.171443	70.0875	1	5	FALSE	0		0.5	1
Biomass	#6BAED6	0	0.167564	70.5364	1	5	FALSE	0		0.5	1
Biomass	#6BAED6	0	0.163851	70.9854	1	5	FALSE	0		0.5	1
Biomass	#6BAED6	0	0.160296	71.4343	1	5	FALSE	0		0.5	1
Biomass	#6BAED6	0	0.156889	71.8832	1	5	FALSE	0		0.5	1
Biomass	#6BAED6	0	0.153622	72.3322	1	5	FALSE	0		0.5	1
Biomass	#6BAED6	0	0.150492	72.7811	1	5	FALSE	0		0.5	1
Biomass	#6BAED6	0	0.147502	73.23	1	5	FALSE	0		0.5	1
Biomass	#6BAED6	0	0.144622	73.6789	1	5	FALSE	0		0.5	1
Biomass	#6BAED6	0	0.141843	74.1279	1	5	FALSE	0		0.5	1
Biomass	#6BAED6	0	0.139158	74.5768	1	5	FALSE	0		0.5	1
Biomass	#6BAED6	0	0.13656	75.0257	1	5	FALSE	0		0.5	1
Biomass	#6BAED6	0	0.134042	75.4747	1	5	FALSE	0		0.5	1
Biomass	#6BAED6	0	0.131609	75.9236	1	5	FALSE	0		0.5	1
Biomass	#6BAED6	0	0.129244	76.3725	1	5	FALSE	0		0.5	1
Biomass	#6BAED6	0	0.126937	76.8214	1	5	FALSE	0		0.5	1
Biomass	#6BAED6	0	0.124681	77.2704	1	5	FALSE	0		0.5	1
Biomass	#6BAED6	0	0.122473	77.7193	1	5	FALSE	0		0.5	1
Biomass	#6BAED6	0	0.120305	78.1682	1	5	FALSE	0		0.5	1
Biomass	#6BAED6	0	0.118174	78.6172	1	5	FALSE	0		0.5	1
Biomass	#6BAED6	0	0.116074	79.0661	1	5	FALSE	0		0.5	1
Biomass	#6BAED6	0	0.113994	79.515	1	5	FALSE	0		0.5	1
Biomass	#6BAED6	0	0.111928	79.9639	1	5	FALSE	0		0.5	1
Biomass	#6BAED6	0	0.109871	80.4129	1	5	FALSE	0		0.5	1
Biomass	#6BAED6	0	0.107815	80.8618	1	5	FALSE	0		0.5	1
Biomass	#6BAED6	0	0.105757	81.3107	1	5	FALSE	0		0.5	1
Biomass	#6BAED6	0	0.103687	81.7597	1	5	FALSE	0		0.5	1
Biomass	#DEEBF7	0	0.101599	82.2086	1	6	FALSE	0		0.5	1
Biomass	#DEEBF7	0	0.0994908	82.6575	1	6	FALSE	0		0.5	1
Biomass	#DEEBF7	0	0.0973572	83.1064	1	6	FALSE	0		0.5	1
Biomass	#DEEBF7	0	0.0951952	83.5554	1	6	FALSE	0		0.5	1
Biomass	#DEEBF7	0	0.0930021	84.0043	1	6	FALSE	0		0.5	1
Biomass	#DEEBF7	0	0.0907729	84.4532	1	6	FALSE	0		0.5	1
Biomass	#DEEBF7	0	0.0885057	84.9022	1	6	FALSE	0		0.5	1
Biomass	#DEEBF7	0	0.0862058	85.3511	1	6	FALSE	0		0.5	1
Biomass	#DEEBF7	0	0.0838751	85.8	1	6	FALSE	0		0.5	1
Biomass	#DEEBF7	0	0.0815167	86.249	1	6	FALSE	0		0.5	1
Biomass	#DEEBF7	0	0.0791345	86.6979	1	6	FALSE	0		0.5	1
Biomass	#DEEBF7	0	0.0767336	87.1468	1	6	FALSE	0		0.5	1
Biomass	#DEEBF7	0	0.0743195	87.5957	1	6	FALSE	0		0.5	1
Biomass	#DEEBF7	0	0.0719042	88.0447	1	6	FALSE	0		0.5	1
Biomass	#DEEBF7	0	0.0694961	88.4936	1	6	FALSE	0		0.5	1
Biomass	#DEEBF7	0	0.067104	88.9425	1	6	FALSE	0		0.5	1
Biomass	#DEEBF7	0	0.0647369	89.3915	1	6	FALSE	0		0.5	1
Biomass	#DEEBF7	0	0.0624043	89.8404	1	6	FALSE	0		0.5	1
Biomass	#DEEBF7	0	0.0601225	90.2893	1	6	FALSE	0		0.5	1
Biomass	#DEEBF7	0	0.0579038	90.7382	1	6	FALSE	0		0.5	1
Biomass	#DEEBF7	0	0.0557519	91.1872	1	6	FALSE	0		0.5	1
Biomass	#DEEBF7	0	0.0536745	91.6361	1	6	FALSE	0		0.5	1
Biomass	#DEEBF7	0	0.0516785	92.085	1	6	FALSE	0		0.5	1
Biomass	#DEEBF7	0	0.0497699	92.534	1	6	FALSE	0		0.5	1
Biomass	#DEEBF7	0	0.0479556	92.9829	1	6	FALSE	0		0.5	1
Biomass	#DEEBF7	0	0.0462582	93.4318	1	6	FALSE	0		0.5	1
Biomass	#DEEBF7	0	0.0446599	93.8807	1	6	FALSE	0		0.5	1
Biomass	#DEEBF7	0	0.043161	94.3297	1	6	FALSE	0		0.5	1
Biomass	#DEEBF7	0	0.0417606	94.7786	1	6	FALSE	0		0.5	1
Biomass	#DEEBF7	0	0.0404565	95.2275	1	6	FALSE	0		0.5	1
Biomass	#DEEBF7	0	0.0392459	95.6765	1	6	FALSE	0		0.5	1
Biomass	#DEEBF7	0	0.0381364	96.1254	1	6	FALSE	0		0.5	1
Biomass	#DEEBF7	0	0.0371157	96.5743	1	6	FALSE	0		0.5	1
Biomass	#DEEBF7	0	0.0361703	97.0232	1	6	FALSE	0		0.5	1
Biomass	#DEEBF7	0	0.0352942	97.4722	1	6	FALSE	0		0.5	1
Biomass	#DEEBF7	0	0.0344806	97.9211	1	6	FALSE	0		0.5	1
Biomass	#DEEBF7	0	0.0337231	98.37	1	6	FALSE	0		0.5	1
Biomass	#DEEBF7	0	0.0330166	98.819	1	6	FALSE	0		0.5	1
Biomass	#DEEBF7	0	0.0323584	99.2679	1	6	FALSE	0		0.5	1
Biomass	#DEEBF7	0	0.0317333	99.7168	1	6	FALSE	0		0.5	1
Biomass	#DEEBF7	0	0.0311359	100.166	1	6	FALSE	0		0.5	1
Biomass	#DEEBF7	0	0.0305609	100.615	1	6	FALSE	0		0.5	1
Biomass	#DEEBF7	0	0.0300035	101.064	1	6	FALSE	0		0.5	1
Biomass	#DEEBF7	0	0.0294592	101.513	1	6	FALSE	0		0.5	1
Biomass	#DEEBF7	0	0.0289249	101.961	1	6	FALSE	0		0.5	1
Biomass	#DEEBF7	0	0.0283953	102.41	1	6	FALSE	0		0.5	1
Biomass	#DEEBF7	0	0.0278671	102.859	1	6	FALSE	0		0.5	1
Biomass	#DEEBF7	0	0.027338	103.308	1	6	FALSE	0		0.5	1
Biomass	#DEEBF7	0	0.0268061	103.757	1	6	FALSE	0		0.5	1
Biomass	#DEEBF7	0	0.0262696	104.206	1	6	FALSE	0		0.5	1
Biomass	#DEEBF7	0	0.0257266	104.655	1	6	FALSE	0		0.5	1
Biomass	#DEEBF7	0	0.0251749	105.104	1	6	FALSE	0		0.5	1
Biomass	#DEEBF7	0	0.0246148	105.553	1	6	FALSE	0		0.5	1
Biomass	#DEEBF7	0	0.0240458	106.002	1	6	FALSE	0		0.5	1
Biomass	#DEEBF7	0	0.0234677	106.451	1	6	FALSE	0		0.5	1
Biomass	#DEEBF7	0	0.0228803	106.9	1	6	FALSE	0		0.5	1
Biomass	#DEEBF7	0	0.0222838	107.349	1	6	FALSE	0		0.5	1
Biomass	#DEEBF7	0	0.0216771	107.798	1	6	FALSE	0		0.5	1
Biomass	#DEEBF7	0	0.0210625	108.246	1	6	FALSE	0		0.5	1
Biomass	#DEEBF7	0	0.0204415	108.695	1	6	FALSE	0		0.5	1
Biomass	#DEEBF7	0	0.0198152	109.144	1	6	FALSE	0		0.5	1
Biomass	#DEEBF7	0	0.0191854	109.593	1	6	FALSE	0		0.5	1
Biomass	#DEEBF7	0	0.0185538	110.042	1	6	FALSE	0		0.5	1
Biomass	#DEEBF7	0	0.0179225	110.491	1	6	FALSE	0		0.5	1
Biomass	#DEEBF7	0	0.0172949	110.94	1	6	FALSE	0		0.5	1
Biomass	#DEEBF7	0	0.0166735	111.389	1	6	FALSE	0		0.5	1
Biomass	#DEEBF7	0	0.0160606	111.838	1	6	FALSE	0		0.5	1
Biomass	#DEEBF7	0	0.0154589	112.287	1	6	FALSE	0		0.5	1
Biomass	#DEEBF7	0	0.0148707	112.736	1	6	FALSE	0		0.5	1
Biomass	#DEEBF7	0	0.0142985	113.185	1	6	FALSE	0		0.5	1
Biomass	#DEEBF7	0	0.0137491	113.634	1	6	FALSE	0		0.5	1
Biomass	#DEEBF7	0	0.0132215	114.083	1	6	FALSE	0		0.5	1
Biomass	#DEEBF7	0	0.0127168	114.531	1	6	FALSE	0		0.5	1
Biomass	#DEEBF7	0	0.0122365	114.98	1	6	FALSE	0		0.5	1
Biomass	#DEEBF7	0	0.0117815	115.429	1	6	FALSE	0		0.5	1
Biomass	#DEEBF7	0	0.0113524	115.878	1	6	FALSE	0		0.5	1
Biomass	#DEEBF7	0	0.0109522	116.327	1	6	FALSE	0		0.5	1
Biomass	#DEEBF7	0	0.0105809	116.776	1	6	FALSE	0		0.5	1
Biomass	#DEEBF7	0	0.0102346	117.225	1	6	FALSE	0		0.5	1
Biomass	#DEEBF7	0	0.00991206	117.674	1	6	FALSE	0		0.5	1
Biomass	#DEEBF7	0	0.00961208	118.123	1	6	FALSE	0		0.5	1
Biomass	#DEEBF7	0	0.00933309	118.572	1	6	FALSE	0		0.5	1
Biomass	#DEEBF7	0	0.00907341	119.021	1	6	FALSE	0		0.5	1
Biomass	#DEEBF7	0	0.00883425	119.47	1	6	FALSE	0		0.5	1
Biomass	#DEEBF7	0	0.00860941	119.919	1	6	FALSE	0		0.5	1
Biomass	#DEEBF7	0	0.00839696	120.368	1	6	FALSE	0		0.5	1
Biomass	#DEEBF7	0	0.00819506	120.816	1	6	FALSE	0		0.5	1
Biomass	#DEEBF7	0	0.00800198	121.265	1	6	FALSE	0		0.5	1
Biomass	#DEEBF7	0	0.00781608	121.714	1	6	FALSE	0		0.5	1
Biomass	#DEEBF7	0	0.00763642	122.163	1	6	FALSE	0		0.5	1
Biomass	#DEEBF7	0	0.00746111	122.612	1	6	FALSE	0		0.5	1
Biomass	#DEEBF7	0	0.0072887	123.061	1	6	FALSE	0		0.5	1
Biomass	#DEEBF7	0	0.00711839	123.51	1	6	FALSE	0		0.5	1
Biomass	#DEEBF7	0	0.00694957	123.959	1	6	FALSE	0		0.5	1
Biomass	#DEEBF7	0	0.00678171	124.408	1	6	FALSE	0		0.5	1
Biomass	#DEEBF7	0	0.00661443	124.857	1	6	FALSE	0		0.5	1
Biomass	#DEEBF7	0	0.00644739	125.306	1	6	FALSE	0		0.5	1
Biomass	#DEEBF7	0	0.00628029	125.755	1	6	FALSE	0		0.5	1
Biomass	#DEEBF7	0	0.00611296	126.204	1	6	FALSE	0		0.5	1
Biomass	#DEEBF7	0	0.00594523	126.653	1	6	FALSE	0		0.5	1
Biomass	#DEEBF7	0	0.00577694	127.101	1	6	FALSE	0		0.5	1
Biomass	#DEEBF7	0	0.00560792	127.55	1	6	FALSE	0		0.5	1
Biomass	#DEEBF7	0	0.0054378	127.999	1	6	FALSE	0		0.5	1
Biomass	#DEEBF7	0	0.0052664	128.448	1	6	FALSE	0		0.5	1
Biomass	#DEEBF7	0	0.00509363	128.897	1	6	FALSE	0		0.5	1
Biomass	#DEEBF7	0	0.00491935	129.346	1	6	FALSE	0		0.5	1
Biomass	#DEEBF7	0	0.00474345	129.795	1	6	FALSE	0		0.5	1
Biomass	#DEEBF7	0	0.00456591	130.244	1	6	FALSE	0		0.5	1
Biomass	#DEEBF7	0	0.00438668	130.693	1	6	FALSE	0		0.5	1
Biomass	#DEEBF7	0	0.0042058	131.142	1	6	FALSE	0		0.5	1
Biomass	#DEEBF7	0	0.00402388	131.591	1	6	FALSE	0		0.5	1
Biomass	#DEEBF7	0	0.00384135	132.04	1	6	FALSE	0		0.5	1
Biomass	#DEEBF7	0	0.00365878	132.489	1	6	FALSE	0		0.5	1
Biomass	#DEEBF7	0	0.0034768	132.938	1	6	FALSE	0		0.5	1
Biomass	#DEEBF7	0	0.00329616	133.386	1	6	FALSE	0		0.5	1
Biomass	#DEEBF7	0	0.00311829	133.835	1	6	FALSE	0		0.5	1
Biomass	#DEEBF7	0	0.00294417	134.284	1	6	FALSE	0		0.5	1
Biomass	#DEEBF7	0	0.00277465	134.733	1	6	FALSE	0		0.5	1
Biomass	#DEEBF7	0	0.00261066	135.182	1	6	FALSE	0		0.5	1
Biomass	#DEEBF7	0	0.00245315	135.631	1	6	FALSE	0		0.5	1
Biomass	#DEEBF7	0	0.00230299	136.08	1	6	FALSE	0		0.5	1
Biomass	#DEEBF7	0	0.00216161	136.529	1	6	FALSE	0		0.5	1
Biomass	#DEEBF7	0	0.0020307	136.978	1	6	FALSE	0		0.5	1
Biomass	#DEEBF7	0	0.00190943	137.427	1	6	FALSE	0		0.5	1
Biomass	#DEEBF7	0	0.00179809	137.876	1	6	FALSE	0		0.5	1
Biomass	#DEEBF7	0	0.00169681	138.325	1	6	FALSE	0		0.5	1
Biomass	#DEEBF7	0	0.00160561	138.774	1	6	FALSE	0		0.5	1
Biomass	#DEEBF7	0	0.0015243	139.223	1	6	FALSE	0		0.5	1
Biomass	#DEEBF7	0	0.00145425	139.671	1	6	FALSE	0		0.5	1
Biomass	#DEEBF7	0	0.00139322	140.12	1	6	FALSE	0		0.5	1
Biomass	#DEEBF7	0	0.00134017	140.569	1	6	FALSE	0		0.5	1
Biomass	#DEEBF7	0	0.0012943	141.018	1	6	FALSE	0		0.5	1
Biomass	#DEEBF7	0	0.00125475	141.467	1	6	FALSE	0		0.5	1
Biomass	#DEEBF7	0	0.00122059	141.916	1	6	FALSE	0		0.5	1
Biomass	#DEEBF7	0	0.00119116	142.365	1	6	FALSE	0		0.5	1
Biomass	#DEEBF7	0	0.00116528	142.814	1	6	FALSE	0		0.5	1
Biomass	#DEEBF7	0	0.0011415	143.263	1	6	FALSE	0		0.5	1
Biomass	#DEEBF7	0	0.00111903	143.712	1	6	FALSE	0		0.5	1
Biomass	#DEEBF7	0	0.00109714	144.161	1	6	FALSE	0		0.5	1
Biomass	#DEEBF7	0	0.00107523	144.61	1	6	FALSE	0		0.5	1
Biomass	#DEEBF7	0	0.00105278	145.059	1	6	FALSE	0		0.5	1
Biomass	#DEEBF7	0	0.00102912	145.508	1	6	FALSE	0		0.5	1
Biomass	#DEEBF7	0	0.00100423	145.956	1	6	FALSE	0		0.5	1
Biomass	#DEEBF7	0	0.000978057	146.405	1	6	FALSE	0		0.5	1
Biomass	#DEEBF7	0	0.000950686	146.854	1	6	FALSE	0		0.5	1
Biomass	#DEEBF7	0	0.000922269	147.303	1	6	FALSE	0		0.5	1
Biomass	#DEEBF7	0	0.000893042	147.752	1	6	FALSE	0		0.5	1
Biomass	#DEEBF7	0	0.000863309	148.201	1	6	FALSE	0		0.5	1
Biomass	#DEEBF7	0	0.000833596	148.65	1	6	FALSE	0		0.5	1
Biomass	#DEEBF7	0	0.000804344	149.099	1	6	FALSE	0		0.5	1
Biomass	#DEEBF7	0	0.00077593	149.548	1	6	FALSE	0		0.5	1
Biomass	#DEEBF7	0	0.000748706	149.997	1	6	FALSE	0		0.5	1
Biomass	#DEEBF7	0	0.000722989	150.446	1	6	FALSE	0		0.5	1
Biomass	#DEEBF7	0	0.00069907	150.895	1	6	FALSE	0		0.5	1
Biomass	#DEEBF7	0	0.00067759	151.344	1	6	FALSE	0		0.5	1
Biomass	#DEEBF7	0	0.000658227	151.793	1	6	FALSE	0		0.5	1
Biomass	#DEEBF7	0	0.000640965	152.241	1	6	FALSE	0		0.5	1
Biomass	#DEEBF7	0	0.000625718	152.69	1	6	FALSE	0		0.5	1
Biomass	#DEEBF7	0	0.000612334	153.139	1	6	FALSE	0		0.5	1
Biomass	#DEEBF7	0	0.000600599	153.588	1	6	FALSE	0		0.5	1
Biomass	#DEEBF7	0	0.000590366	154.037	1	6	FALSE	0		0.5	1
Biomass	#DEEBF7	0	0.000581111	154.486	1	6	FALSE	0		0.5	1
Biomass	#DEEBF7	0	0.000572352	154.935	1	6	FALSE	0		0.5	1
Biomass	#DEEBF7	0	0.000563723	155.384	1	6	FALSE	0		0.5	1
Biomass	#DEEBF7	0	0.000554869	155.833	1	6	FALSE	0		0.5	1
Biomass	#DEEBF7	0	0.000545448	156.282	1	6	FALSE	0		0.5	1
Biomass	#DEEBF7	0	0.000535107	156.731	1	6	FALSE	0		0.5	1
Biomass	#DEEBF7	0	0.000523313	157.18	1	6	FALSE	0		0.5	1
Biomass	#DEEBF7	0	0.000510064	157.629	1	6	FALSE	0		0.5	1
Biomass	#DEEBF7	0	0.000495247	158.078	1	6	FALSE	0		0.5	1
Biomass	#DEEBF7	0	0.000478801	158.526	1	6	FALSE	0		0.5	1
Biomass	#DEEBF7	0	0.000460724	158.975	1	6	FALSE	0		0.5	1
Biomass	#DEEBF7	0	0.000441065	159.424	1	6	FALSE	0		0.5	1
Biomass	#DEEBF7	0	0.000419732	159.873	1	6	FALSE	0		0.5	1
Biomass	#DEEBF7	0	0.000397093	160.322	1	6	FALSE	0		0.5	1
Biomass	#DEEBF7	0	0.000373468	160.771	1	6	FALSE	0		0.5	1
Biomass	#DEEBF7	0	0.000349098	161.22	1	6	FALSE	0		0.5	1
Biomass	#DEEBF7	0	0.000324241	161.669	1	6	FALSE	0		0.5	1
Biomass	#DEEBF7	0	0.000299162	162.118	1	6	FALSE	0		0.5	1
Biomass	#DEEBF7	0	0.00027415	162.567	1	6	FALSE	0		0.5	1
Biomass	#DEEBF7	0	0.000249595	163.016	1	6	FALSE	0		0.5	1
Biomass	#DEEBF7	0	0.000225712	163.465	1	6	FALSE	0		0.5	1
Biomass	#DEEBF7	0	0.000202701	163.914	1	6	FALSE	0		0.5	1
Biomass	#DEEBF7	0	0.000180739	164.363	1	6	FALSE	0		0.5	1
Biomass	#DEEBF7	0	0.000159973	164.811	1	6	FALSE	0		0.5	1
Biomass	#DEEBF7	0	0.00014052	165.26	1	6	FALSE	0		0.5	1
Biomass	#DEEBF7	0	0.000122733	165.709	1	6	FALSE	0		0.5	1
Biomass	#DEEBF7	0	0.000106477	166.158	1	6	FALSE	0		0.5	1
Biomass	#DEEBF7	0	9.16912e-05	166.607	1	6	FALSE	0		0.5	1
Biomass	#DEEBF7	0	7.83563e-05	167.056	1	6	FALSE	0		0.5	1
Biomass	#DEEBF7	0	6.64343e-05	167.505	1	6	FALSE	0		0.5	1
Biomass	#DEEBF7	0	5.58703e-05	167.954	1	6	FALSE	0		0.5	1
Biomass	#DEEBF7	0	4.66859e-05	168.403	1	6	FALSE	0		0.5	1
Biomass	#DEEBF7	0	3.88459e-05	168.852	1	6	FALSE	0		0.5	1
Biomass	#DEEBF7	0	3.20682e-05	169.301	1	6	FALSE	0		0.5	1
Biomass	#DEEBF7	0	2.62579e-05	169.75	1	6	FALSE	0		0.5	1
Biomass	#DEEBF7	0	2.13202e-05	170.199	1	6	FALSE	0		0.5	1
Biomass	#DEEBF7	0	1.71617e-05	170.648	1	6	FALSE	0		0.5	1
Biomass	#DEEBF7	0	1.36921e-05	171.096	1	6	FALSE	0		0.5	1
Biomass	#DEEBF7	0	1.09221e-05	171.545	1	6	FALSE	0		0.5	1
Biomass	#DEEBF7	0	8.6475e-06	171.994	1	6	FALSE	0		0.5	1
Biomass	#DEEBF7	0	6.78675e-06	172.443	1	6	FALSE	0		0.5	1
Biomass	#DEEBF7	0	5.27845e-06	172.892	1	6	FALSE	0		0.5	1
Biomass	#DEEBF7	0	6.19774e-06	-46.4679	2	1	FALSE	0		0.5	1
Biomass	#DEEBF7	0	8.48178e-06	-45.9478	2	1	FALSE	0		0.5	1
Biomass	#DEEBF7	0	1.1581e-05	-45.4277	2	1	FALSE	0		0.5	1
Biomass	#DEEBF7	0	1.57152e-05	-44.9076	2	1	FALSE	0		0.5	1
Biomass	#DEEBF7	0	2.10778e-05	-44.3875	2	1	FALSE	0		0.5	1
Biomass	#DEEBF7	0	2.79521e-05	-43.8674	2	1	FALSE	0		0.5	1
Biomass	#DEEBF7	0	3.66653e-05	-43.3473	2	1	FALSE	0		0.5	1
Biomass	#DEEBF7	0	4.75905e-05	-42.8272	2	1	FALSE	0		0.5	1
Biomass	#DEEBF7	0	6.11484e-05	-42.3071	2	1	FALSE	0		0.5	1
Biomass	#DEEBF7	0	7.78087e-05	-41.787	2	1	FALSE	0		0.5	1
Biomass	#DEEBF7	0	9.88067e-05	-41.2669	2	1	FALSE	0		0.5	1
Biomass	#DEEBF7	0	0.000124325	-40.7468	2	1	FALSE	0		0.5	1
Biomass	#DEEBF7	0	0.000154961	-40.2266	2	1	FALSE	0		0.5	1
Biomass	#DEEBF7	0	0.000191405	-39.7065	2	1	FALSE	0		0.5	1
Biomass	#DEEBF7	0	0.000234387	-39.1864	2	1	FALSE	0		0.5	1
Biomass	#DEEBF7	0	0.000284669	-38.6663	2	1	FALSE	0		0.5	1
Biomass	#DEEBF7	0	0.000343041	-38.1462	2	1	FALSE	0		0.5	1
Biomass	#DEEBF7	0	0.000410694	-37.6261	2	1	FALSE	0		0.5	1
Biomass	#DEEBF7	0	0.000489666	-37.106	2	1	FALSE	0		0.5	1
Biomass	#DEEBF7	0	0.000579569	-36.5859	2	1	FALSE	0		0.5	1
Biomass	#DEEBF7	0	0.000681238	-36.0658	2	1	FALSE	0		0.5	1
Biomass	#DEEBF7	0	0.000795492	-35.5457	2	1	FALSE	0		0.5	1
Biomass	#DEEBF7	0	0.000923129	-35.0256	2	1	FALSE	0		0.5	1
Biomass	#DEEBF7	0	0.00106491	-34.5055	2	1	FALSE	0		0.5	1
Biomass	#DEEBF7	0	0.00122155	-33.9854	2	1	FALSE	0		0.5	1
Biomass	#DEEBF7	0	0.00139517	-33.4653	2	1	FALSE	0		0.5	1
Biomass	#DEEBF7	0	0.00158641	-32.9451	2	1	FALSE	0		0.5	1
Biomass	#DEEBF7	0	0.00179435	-32.425	2	1	FALSE	0		0.5	1
Biomass	#DEEBF7	0	0.00201926	-31.9049	2	1	FALSE	0		0.5	1
Biomass	#DEEBF7	0	0.0022613	-31.3848	2	1	FALSE	0		0.5	1
Biomass	#DEEBF7	0	0.0025205	-30.8647	2	1	FALSE	0		0.5	1
Biomass	#DEEBF7	0	0.00279676	-30.3446	2	1	FALSE	0		0.5	1
Biomass	#DEEBF7	0	0.00308983	-29.8245	2	1	FALSE	0		0.5	1
Biomass	#DEEBF7	0	0.0034017	-29.3044	2	1	FALSE	0		0.5	1
Biomass	#DEEBF7	0	0.00373005	-28.7843	2	1	FALSE	0		0.5	1
Biomass	#DEEBF7	0	0.00407403	-28.2642	2	1	FALSE	0		0.5	1
Biomass	#DEEBF7	0	0.00443344	-27.7441	2	1	FALSE	0		0.5	1
Biomass	#DEEBF7	0	0.00480832	-27.224	2	1	FALSE	0		0.5	1
Biomass	#DEEBF7	0	0.00519906	-26.7039	2	1	FALSE	0		0.5	1
Biomass	#DEEBF7	0	0.00560644	-26.1838	2	1	FALSE	0		0.5	1
Biomass	#DEEBF7	0	0.0060322	-25.6636	2	1	FALSE	0		0.5	1
Biomass	#DEEBF7	0	0.00648185	-25.1435	2	1	FALSE	0		0.5	1
Biomass	#DEEBF7	0	0.00695597	-24.6234	2	1	FALSE	0		0.5	1
Biomass	#DEEBF7	0	0.00745879	-24.1033	2	1	FALSE	0		0.5	1
Biomass	#DEEBF7	0	0.00799546	-23.5832	2	1	FALSE	0		0.5	1
Biomass	#DEEBF7	0	0.00857198	-23.0631	2	1	FALSE	0		0.5	1
Biomass	#DEEBF7	0	0.00919523	-22.543	2	1	FALSE	0		0.5	1
Biomass	#DEEBF7	0	0.00987283	-22.0229	2	1	FALSE	0		0.5	1
Biomass	#DEEBF7	0	0.0106185	-21.5028	2	1	FALSE	0		0.5	1
Biomass	#DEEBF7	0	0.0114462	-20.9827	2	1	FALSE	0		0.5	1
Biomass	#DEEBF7	0	0.0123589	-20.4626	2	1	FALSE	0		0.5	1
Biomass	#DEEBF7	0	0.0133657	-19.9425	2	1	FALSE	0		0.5	1
Biomass	#DEEBF7	0	0.0144761	-19.4224	2	1	FALSE	0		0.5	1
Biomass	#DEEBF7	0	0.0156988	-18.9023	2	1	FALSE	0		0.5	1
Biomass	#DEEBF7	0	0.0170424	-18.3821	2	1	FALSE	0		0.5	1
Biomass	#DEEBF7	0	0.0185145	-17.862	2	1	FALSE	0		0.5	1
Biomass	#DEEBF7	0	0.0201405	-17.3419	2	1	FALSE	0		0.5	1
Biomass	#DEEBF7	0	0.0219179	-16.8218	2	1	FALSE	0		0.5	1
Biomass	#DEEBF7	0	0.023845	-16.3017	2	1	FALSE	0		0.5	1
Biomass	#DEEBF7	0	0.0259263	-15.7816	2	1	FALSE	0		0.5	1
Biomass	#DEEBF7	0	0.0281661	-15.2615	2	1	FALSE	0		0.5	1
Biomass	#DEEBF7	0	0.0305679	-14.7414	2	1	FALSE	0		0.5	1
Biomass	#DEEBF7	0	0.0331353	-14.2213	2	1	FALSE	0		0.5	1
Biomass	#DEEBF7	0	0.0358722	-13.7012	2	1	FALSE	0		0.5	1
Biomass	#DEEBF7	0	0.0388124	-13.1811	2	1	FALSE	0		0.5	1
Biomass	#DEEBF7	0	0.0419307	-12.661	2	1	FALSE	0		0.5	1
Biomass	#DEEBF7	0	0.0452317	-12.1409	2	1	FALSE	0		0.5	1
Biomass	#DEEBF7	0	0.0487203	-11.6208	2	1	FALSE	0		0.5	1
Biomass	#DEEBF7	0	0.0524023	-11.1007	2	1	FALSE	0		0.5	1
Biomass	#DEEBF7	0	0.0562841	-10.5805	2	1	FALSE	0		0.5	1
Biomass	#DEEBF7	0	0.0603727	-10.0604	2	1	FALSE	0		0.5	1
Biomass	#DEEBF7	0	0.0646884	-9.54033	2	1	FALSE	0		0.5	1
Biomass	#DEEBF7	0	0.0692574	-9.02022	2	1	FALSE	0		0.5	1
Biomass	#DEEBF7	0	0.0740636	-8.50011	2	1	FALSE	0		0.5	1
Biomass	#DEEBF7	0	0.0791178	-7.98001	2	1	FALSE	0		0.5	1
Biomass	#DEEBF7	0	0.0844312	-7.4599	2	1	FALSE	0		0.5	1
Biomass	#DEEBF7	0	0.0900159	-6.93979	2	1	FALSE	0		0.5	1
Biomass	#DEEBF7	0	0.0958842	-6.41969	2	1	FALSE	0		0.5	1
Biomass	#DEEBF7	0	0.102049	-5.89958	2	1	FALSE	0		0.5	1
Biomass	#DEEBF7	0	0.108559	-5.37947	2	1	FALSE	0		0.5	1
Biomass	#DEEBF7	0	0.115418	-4.85936	2	1	FALSE	0		0.5	1
Biomass	#DEEBF7	0	0.122618	-4.33926	2	1	FALSE	0		0.5	1
Biomass	#DEEBF7	0	0.13017	-3.81915	2	1	FALSE	0		0.5	1
Biomass	#DEEBF7	0	0.138084	-3.29904	2	1	FALSE	0		0.5	1
Biomass	#DEEBF7	0	0.146369	-2.77894	2	1	FALSE	0		0.5	1
Biomass	#DEEBF7	0	0.15503	-2.25883	2	1	FALSE	0		0.5	1
Biomass	#DEEBF7	0	0.164072	-1.73872	2	1	FALSE	0		0.5	1
Biomass	#DEEBF7	0	0.173554	-1.21862	2	1	FALSE	0		0.5	1
Biomass	#DEEBF7	0	0.183415	-0.698508	2	1	FALSE	0		0.5	1
Biomass	#DEEBF7	0	0.193641	-0.178401	2	1	FALSE	0		0.5	1
Biomass	#DEEBF7	0	0.204218	0.341706	2	1	FALSE	0		0.5	1
Biomass	#DEEBF7	0	0.215127	0.861813	2	1	FALSE	0		0.5	1
Biomass	#6BAED6	0	0.226349	1.38192	2	2	FALSE	0		0.5	1
Biomass	#6BAED6	0	0.237858	1.90203	2	2	FALSE	0		0.5	1
Biomass	#6BAED6	0	0.249636	2.42213	2	2	FALSE	0		0.5	1
Biomass	#6BAED6	0	0.261668	2.94224	2	2	FALSE	0		0.5	1
Biomass	#6BAED6	0	0.273888	3.46235	2	2	FALSE	0		0.5	1
Biomass	#6BAED6	0	0.286264	3.98246	2	2	FALSE	0		0.5	1
Biomass	#6BAED6	0	0.29877	4.50256	2	2	FALSE	0		0.5	1
Biomass	#6BAED6	0	0.311377	5.02267	2	2	FALSE	0		0.5	1
Biomass	#6BAED6	0	0.324065	5.54278	2	2	FALSE	0		0.5	1
Biomass	#6BAED6	0	0.336813	6.06288	2	2	FALSE	0		0.5	1
Biomass	#6BAED6	0	0.34961	6.58299	2	2	FALSE	0		0.5	1
Biomass	#6BAED6	0	0.36245	7.1031	2	2	FALSE	0		0.5	1
Biomass	#6BAED6	0	0.375327	7.62321	2	2	FALSE	0		0.5	1
Biomass	#6BAED6	0	0.38825	8.14331	2	2	FALSE	0		0.5	1
Biomass	#6BAED6	0	0.401228	8.66342	2	2	FALSE	0		0.5	1
Biomass	#6BAED6	0	0.414278	9.18353	2	2	FALSE	0		0.5	1
Biomass	#6BAED6	0	0.427418	9.70363	2	2	FALSE	0		0.5	1
Biomass	#6BAED6	0	0.440668	10.2237	2	2	FALSE	0		0.5	1
Biomass	#6BAED6	0	0.454072	10.7438	2	2	FALSE	0		0.5	1
Biomass	#6BAED6	0	0.467642	11.264	2	2	FALSE	0		0.5	1
Biomass	#6BAED6	0	0.481391	11.7841	2	2	FALSE	0		0.5	1
Biomass	#6BAED6	0	0.495332	12.3042	2	2	FALSE	0		0.5	1
Biomass	#6BAED6	0	0.509477	12.8243	2	2	FALSE	0		0.5	1
Biomass	#6BAED6	0	0.52383	13.3444	2	2	FALSE	0		0.5	1
Biomass	#6BAED6	0	0.538392	13.8645	2	2	FALSE	0		0.5	1
Biomass	#6BAED6	0	0.553164	14.3846	2	2	FALSE	0		0.5	1
Biomass	#6BAED6	0	0.568159	14.9047	2	2	FALSE	0		0.5	1
Biomass	#6BAED6	0	0.583331	15.4248	2	2	FALSE	0		0.5	1
Biomass	#6BAED6	0	0.598661	15.9449	2	2	FALSE	0		0.5	1
Biomass	#6BAED6	0	0.614129	16.465	2	2	FALSE	0		0.5	1
Biomass	#6BAED6	0	0.629714	16.9851	2	2	FALSE	0		0.5	1
Biomass	#6BAED6	0	0.645395	17.5052	2	2	FALSE	0		0.5	1
Biomass	#6BAED6	0	0.66115	18.0253	2	2	FALSE	0		0.5	1
Biomass	#6BAED6	0	0.67696	18.5455	2	2	FALSE	0		0.5	1
Biomass	#6BAED6	0	0.692799	19.0656	2	2	FALSE	0		0.5	1
Biomass	#6BAED6	0	0.708641	19.5857	2	2	FALSE	0		0.5	1
Biomass	#6BAED6	0	0.724466	20.1058	2	2	FALSE	0		0.5	1
Biomass	#6BAED6	0	0.740251	20.6259	2	2	FALSE	0		0.5	1
Biomass	#6BAED6	0	0.755975	21.146	2	2	FALSE	0		0.5	1
Biomass	#6BAED6	0	0.771608	21.6661	2	2	FALSE	0		0.5	1
Biomass	#08306B	0	0.787123	22.1862	2	3	FALSE	0		0.5	1
Biomass	#08306B	0	0.802459	22.7063	2	3	FALSE	0		0.5	1
Biomass	#08306B	0	0.817575	23.2264	2	3	FALSE	0		0.5	1
Biomass	#08306B	0	0.83243	23.7465	2	3	FALSE	0		0.5	1
Biomass	#08306B	0	0.846971	24.2666	2	3	FALSE	0		0.5	1
Biomass	#08306B	0	0.86114	24.7867	2	3	FALSE	0		0.5	1
Biomass	#08306B	0	0.874875	25.3068	2	3	FALSE	0		0.5	1
Biomass	#08306B	0	0.888113	25.827	2	3	FALSE	0		0.5	1
Biomass	#08306B	0	0.900787	26.3471	2	3	FALSE	0		0.5	1
Biomass	#08306B	0	0.912711	26.8672	2	3	FALSE	0		0.5	1
Biomass	#08306B	0	0.923926	27.3873	2	3	FALSE	0		0.5	1
Biomass	#08306B	0	0.934381	27.9074	2	3	FALSE	0		0.5	1
Biomass	#08306B	0	0.944036	28.4275	2	3	FALSE	0		0.5	1
Biomass	#08306B	0	0.95286	28.9476	2	3	FALSE	0		0.5	1
Biomass	#08306B	0	0.960836	29.4677	2	3	FALSE	0		0.5	1
Biomass	#08306B	0	0.967955	29.9878	2	3	FALSE	0		0.5	1
Biomass	#08306B	0	0.974182	30.5079	2	3	FALSE	0		0.5	1
Biomass	#08306B	0	0.979494	31.028	2	3	FALSE	0		0.5	1
Biomass	#08306B	0	0.984034	31.5481	2	3	FALSE	0		0.5	1
Biomass	#08306B	0	0.987855	32.0682	2	3	FALSE	0		0.5	1
Biomass	#08306B	0	0.991016	32.5883	2	3	FALSE	0		0.5	1
Biomass	#08306B	0	0.993582	33.1085	2	3	FALSE	0		0.5	1
Biomass	#08306B	0	0.995619	33.6286	2	3	FALSE	0		0.5	1
Biomass	#08306B	0	0.997196	34.1487	2	3	FALSE	0		0.5	1
Biomass	#08306B	0	0.998343	34.6688	2	3	FALSE	0		0.5	1
Biomass	#08306B	0	0.999145	35.1889	2	3	FALSE	0		0.5	1
Biomass	#08306B	0	0.999671	35.709	2	3	FALSE	0		0.5	1
Biomass	#08306B	0	0.99995	36.2291	2	3	FALSE	0		0.5	1
Biomass	#08306B	0	1	36.7492	2	3	FALSE	0		0.5	1
Biomass	#08306B	0	0.999823	37.2693	2	3	FALSE	0		0.5	1
Biomass	#08306B	0	0.99941	37.7894	2	3	FALSE	0		0.5	1
Biomass	#08306B	0	0.998737	38.3095	2	3	FALSE	0		0.5	1
Biomass	#08306B	0	0.997713	38.8296	2	3	FALSE	0		0.5	1
Biomass	#08306B	0	0.996322	39.3497	2	3	FALSE	0		0.5	1
Biomass	#08306B	0	0.994514	39.8698	2	3	FALSE	0		0.5	1
Biomass	#08306B	0	0.992233	40.39	2	4	FALSE	0		0.5	1
Biomass	#08306B	0	0.989422	40.9101	2	4	FALSE	0		0.5	1
Biomass	#08306B	0	0.986029	41.4302	2	4	FALSE	0		0.5	1
Biomass	#08306B	0	0.982008	41.9503	2	4	FALSE	0		0.5	1
Biomass	#08306B	0	0.977294	42.4704	2	4	FALSE	0		0.5	1
Biomass	#08306B	0	0.971787	42.9905	2	4	FALSE	0		0.5	1
Biomass	#08306B	0	0.965573	43.5106	2	4	FALSE	0		0.5	1
Biomass	#08306B	0	0.958662	44.0307	2	4	FALSE	0		0.5	1
Biomass	#08306B	0	0.951074	44.5508	2	4	FALSE	0		0.5	1
Biomass	#08306B	0	0.942845	45.0709	2	4	FALSE	0		0.5	1
Biomass	#08306B	0	0.934022	45.591	2	4	FALSE	0		0.5	1
Biomass	#08306B	0	0.924661	46.1111	2	4	FALSE	0		0.5	1
Biomass	#08306B	0	0.914796	46.6312	2	4	FALSE	0		0.5	1
Biomass	#08306B	0	0.904526	47.1513	2	4	FALSE	0		0.5	1
Biomass	#08306B	0	0.89397	47.6715	2	4	FALSE	0		0.5	1
Biomass	#08306B	0	0.883205	48.1916	2	4	FALSE	0		0.5	1
Biomass	#08306B	0	0.872304	48.7117	2	4	FALSE	0		0.5	1
Biomass	#08306B	0	0.861337	49.2318	2	4	FALSE	0		0.5	1
Biomass	#08306B	0	0.850365	49.7519	2	4	FALSE	0		0.5	1
Biomass	#08306B	0	0.83944	50.272	2	4	FALSE	0		0.5	1
Biomass	#08306B	0	0.828622	50.7921	2	4	FALSE	0		0.5	1
Biomass	#08306B	0	0.817929	51.3122	2	4	FALSE	0		0.5	1
Biomass	#08306B	0	0.807368	51.8323	2	4	FALSE	0		0.5	1
Biomass	#08306B	0	0.796934	52.3524	2	4	FALSE	0		0.5	1
Biomass	#08306B	0	0.786612	52.8725	2	4	FALSE	0		0.5	1
Biomass	#08306B	0	0.776377	53.3926	2	4	FALSE	0		0.5	1
Biomass	#08306B	0	0.766197	53.9127	2	4	FALSE	0		0.5	1
Biomass	#08306B	0	0.75603	54.4328	2	4	FALSE	0		0.5	1
Biomass	#08306B	0	0.745817	54.953	2	4	FALSE	0		0.5	1
Biomass	#08306B	0	0.735509	55.4731	2	4	FALSE	0		0.5	1
Biomass	#08306B	0	0.725062	55.9932	2	4	FALSE	0		0.5	1
Biomass	#08306B	0	0.714438	56.5133	2	4	FALSE	0		0.5	1
Biomass	#08306B	0	0.703606	57.0334	2	4	FALSE	0		0.5	1
Biomass	#08306B	0	0.692539	57.5535	2	4	FALSE	0		0.5	1
Biomass	#08306B	0	0.681223	58.0736	2	4	FALSE	0		0.5	1
Biomass	#08306B	0	0.669634	58.5937	2	4	FALSE	0		0.5	1
Biomass	#08306B	0	0.657776	59.1138	2	4	FALSE	0		0.5	1
Biomass	#08306B	0	0.645698	59.6339	2	4	FALSE	0		0.5	1
Biomass	#08306B	0	0.633433	60.154	2	4	FALSE	0		0.5	1
Biomass	#08306B	0	0.62102	60.6741	2	4	FALSE	0		0.5	1
Biomass	#6BAED6	0	0.608507	61.1942	2	5	FALSE	0		0.5	1
Biomass	#6BAED6	0	0.595944	61.7143	2	5	FALSE	0		0.5	1
Biomass	#6BAED6	0	0.583387	62.2345	2	5	FALSE	0		0.5	1
Biomass	#6BAED6	0	0.570906	62.7546	2	5	FALSE	0		0.5	1
Biomass	#6BAED6	0	0.558565	63.2747	2	5	FALSE	0		0.5	1
Biomass	#6BAED6	0	0.546406	63.7948	2	5	FALSE	0		0.5	1
Biomass	#6BAED6	0	0.534467	64.3149	2	5	FALSE	0		0.5	1
Biomass	#6BAED6	0	0.522782	64.835	2	5	FALSE	0		0.5	1
Biomass	#6BAED6	0	0.511372	65.3551	2	5	FALSE	0		0.5	1
Biomass	#6BAED6	0	0.50025	65.8752	2	5	FALSE	0		0.5	1
Biomass	#6BAED6	0	0.489419	66.3953	2	5	FALSE	0		0.5	1
Biomass	#6BAED6	0	0.478919	66.9154	2	5	FALSE	0		0.5	1
Biomass	#6BAED6	0	0.468677	67.4355	2	5	FALSE	0		0.5	1
Biomass	#6BAED6	0	0.458667	67.9556	2	5	FALSE	0		0.5	1
Biomass	#6BAED6	0	0.448858	68.4757	2	5	FALSE	0		0.5	1
Biomass	#6BAED6	0	0.439217	68.9958	2	5	FALSE	0		0.5	1
Biomass	#6BAED6	0	0.42971	69.516	2	5	FALSE	0		0.5	1
Biomass	#6BAED6	0	0.420307	70.0361	2	5	FALSE	0		0.5	1
Biomass	#6BAED6	0	0.410982	70.5562	2	5	FALSE	0		0.5	1
Biomass	#6BAED6	0	0.401709	71.0763	2	5	FALSE	0		0.5	1
Biomass	#6BAED6	0	0.39247	71.5964	2	5	FALSE	0		0.5	1
Biomass	#6BAED6	0	0.38326	72.1165	2	5	FALSE	0		0.5	1
Biomass	#6BAED6	0	0.374081	72.6366	2	5	FALSE	0		0.5	1
Biomass	#6BAED6	0	0.364943	73.1567	2	5	FALSE	0		0.5	1
Biomass	#6BAED6	0	0.35586	73.6768	2	5	FALSE	0		0.5	1
Biomass	#6BAED6	0	0.346851	74.1969	2	5	FALSE	0		0.5	1
Biomass	#6BAED6	0	0.337951	74.717	2	5	FALSE	0		0.5	1
Biomass	#6BAED6	0	0.329186	75.2371	2	5	FALSE	0		0.5	1
Biomass	#6BAED6	0	0.320569	75.7572	2	5	FALSE	0		0.5	1
Biomass	#6BAED6	0	0.312116	76.2773	2	5	FALSE	0		0.5	1
Biomass	#6BAED6	0	0.303839	76.7975	2	5	FALSE	0		0.5	1
Biomass	#6BAED6	0	0.295746	77.3176	2	5	FALSE	0		0.5	1
Biomass	#6BAED6	0	0.287835	77.8377	2	5	FALSE	0		0.5	1
Biomass	#6BAED6	0	0.280102	78.3578	2	5	FALSE	0		0.5	1
Biomass	#6BAED6	0	0.272559	78.8779	2	5	FALSE	0		0.5	1
Biomass	#6BAED6	0	0.26516	79.398	2	5	FALSE	0		0.5	1
Biomass	#6BAED6	0	0.257881	79.9181	2	5	FALSE	0		0.5	1
Biomass	#6BAED6	0	0.250699	80.4382	2	5	FALSE	0		0.5	1
Biomass	#6BAED6	0	0.243591	80.9583	2	5	FALSE	0		0.5	1
Biomass	#6BAED6	0	0.236534	81.4784	2	5	FALSE	0		0.5	1
Biomass	#6BAED6	0	0.22951	81.9985	2	5	FALSE	0		0.5	1
Biomass	#6BAED6	0	0.222503	82.5186	2	5	FALSE	0		0.5	1
Biomass	#6BAED6	0	0.215502	83.0387	2	5	FALSE	0		0.5	1
Biomass	#6BAED6	0	0.208504	83.5588	2	5	FALSE	0		0.5	1
Biomass	#6BAED6	0	0.201514	84.079	2	5	FALSE	0		0.5	1
Biomass	#6BAED6	0	0.194541	84.5991	2	5	FALSE	0		0.5	1
Biomass	#6BAED6	0	0.187603	85.1192	2	5	FALSE	0		0.5	1
Biomass	#6BAED6	0	0.180717	85.6393	2	5	FALSE	0		0.5	1
Biomass	#6BAED6	0	0.173909	86.1594	2	5	FALSE	0		0.5	1
Biomass	#6BAED6	0	0.167214	86.6795	2	5	FALSE	0		0.5	1
Biomass	#6BAED6	0	0.16067	87.1996	2	5	FALSE	0		0.5	1
Biomass	#6BAED6	0	0.154294	87.7197	2	5	FALSE	0		0.5	1
Biomass	#6BAED6	0	0.148109	88.2398	2	5	FALSE	0		0.5	1
Biomass	#6BAED6	0	0.142138	88.7599	2	5	FALSE	0		0.5	1
Biomass	#6BAED6	0	0.136398	89.28	2	5	FALSE	0		0.5	1
Biomass	#6BAED6	0	0.130904	89.8001	2	5	FALSE	0		0.5	1
Biomass	#6BAED6	0	0.125666	90.3202	2	5	FALSE	0		0.5	1
Biomass	#6BAED6	0	0.120724	90.8403	2	5	FALSE	0		0.5	1
Biomass	#6BAED6	0	0.11605	91.3605	2	5	FALSE	0		0.5	1
Biomass	#6BAED6	0	0.111628	91.8806	2	5	FALSE	0		0.5	1
Biomass	#6BAED6	0	0.107449	92.4007	2	5	FALSE	0		0.5	1
Biomass	#6BAED6	0	0.103502	92.9208	2	5	FALSE	0		0.5	1
Biomass	#6BAED6	0	0.0997731	93.4409	2	5	FALSE	0		0.5	1
Biomass	#6BAED6	0	0.0962474	93.961	2	5	FALSE	0		0.5	1
Biomass	#6BAED6	0	0.0929131	94.4811	2	5	FALSE	0		0.5	1
Biomass	#6BAED6	0	0.0897763	95.0012	2	5	FALSE	0		0.5	1
Biomass	#DEEBF7	0	0.0867941	95.5213	2	6	FALSE	0		0.5	1
Biomass	#DEEBF7	0	0.0839549	96.0414	2	6	FALSE	0		0.5	1
Biomass	#DEEBF7	0	0.0812486	96.5615	2	6	FALSE	0		0.5	1
Biomass	#DEEBF7	0	0.0786668	97.0816	2	6	FALSE	0		0.5	1
Biomass	#DEEBF7	0	0.0762024	97.6017	2	6	FALSE	0		0.5	1
Biomass	#DEEBF7	0	0.0738498	98.1218	2	6	FALSE	0		0.5	1
Biomass	#DEEBF7	0	0.0716117	98.642	2	6	FALSE	0		0.5	1
Biomass	#DEEBF7	0	0.0694873	99.1621	2	6	FALSE	0		0.5	1
Biomass	#DEEBF7	0	0.0674622	99.6822	2	6	FALSE	0		0.5	1
Biomass	#DEEBF7	0	0.0655335	100.202	2	6	FALSE	0		0.5	1
Biomass	#DEEBF7	0	0.063698	100.722	2	6	FALSE	0		0.5	1
Biomass	#DEEBF7	0	0.0619519	101.242	2	6	FALSE	0		0.5	1
Biomass	#DEEBF7	0	0.060291	101.763	2	6	FALSE	0		0.5	1
Biomass	#DEEBF7	0	0.0587105	102.283	2	6	FALSE	0		0.5	1
Biomass	#DEEBF7	0	0.0572133	102.803	2	6	FALSE	0		0.5	1
Biomass	#DEEBF7	0	0.0557866	103.323	2	6	FALSE	0		0.5	1
Biomass	#DEEBF7	0	0.05442	103.843	2	6	FALSE	0		0.5	1
Biomass	#DEEBF7	0	0.0531074	104.363	2	6	FALSE	0		0.5	1
Biomass	#DEEBF7	0	0.0518426	104.883	2	6	FALSE	0		0.5	1
Biomass	#DEEBF7	0	0.0506196	105.403	2	6	FALSE	0		0.5	1
Biomass	#DEEBF7	0	0.0494334	105.923	2	6	FALSE	0		0.5	1
Biomass	#DEEBF7	0	0.0482789	106.444	2	6	FALSE	0		0.5	1
Biomass	#DEEBF7	0	0.0471564	106.964	2	6	FALSE	0		0.5	1
Biomass	#DEEBF7	0	0.0460573	107.484	2	6	FALSE	0		0.5	1
Biomass	#DEEBF7	0	0.0449794	108.004	2	6	FALSE	0		0.5	1
Biomass	#DEEBF7	0	0.0439208	108.524	2	6	FALSE	0		0.5	1
Biomass	#DEEBF7	0	0.04288	109.044	2	6	FALSE	0		0.5	1
Biomass	#DEEBF7	0	0.0418557	109.564	2	6	FALSE	0		0.5	1
Biomass	#DEEBF7	0	0.0408466	110.084	2	6	FALSE	0		0.5	1
Biomass	#DEEBF7	0	0.0398519	110.604	2	6	FALSE	0		0.5	1
Biomass	#DEEBF7	0	0.0388704	111.125	2	6	FALSE	0		0.5	1
Biomass	#DEEBF7	0	0.0378982	111.645	2	6	FALSE	0		0.5	1
Biomass	#DEEBF7	0	0.0369329	112.165	2	6	FALSE	0		0.5	1
Biomass	#DEEBF7	0	0.0359719	112.685	2	6	FALSE	0		0.5	1
Biomass	#DEEBF7	0	0.0350127	113.205	2	6	FALSE	0		0.5	1
Biomass	#DEEBF7	0	0.0340525	113.725	2	6	FALSE	0		0.5	1
Biomass	#DEEBF7	0	0.0330889	114.245	2	6	FALSE	0		0.5	1
Biomass	#DEEBF7	0	0.032119	114.765	2	6	FALSE	0		0.5	1
Biomass	#DEEBF7	0	0.0311416	115.285	2	6	FALSE	0		0.5	1
Biomass	#DEEBF7	0	0.0301568	115.805	2	6	FALSE	0		0.5	1
Biomass	#DEEBF7	0	0.0291652	116.326	2	6	FALSE	0		0.5	1
Biomass	#DEEBF7	0	0.0281685	116.846	2	6	FALSE	0		0.5	1
Biomass	#DEEBF7	0	0.0271689	117.366	2	6	FALSE	0		0.5	1
Biomass	#DEEBF7	0	0.0261696	117.886	2	6	FALSE	0		0.5	1
Biomass	#DEEBF7	0	0.0251742	118.406	2	6	FALSE	0		0.5	1
Biomass	#DEEBF7	0	0.0241893	118.926	2	6	FALSE	0		0.5	1
Biomass	#DEEBF7	0	0.0232191	119.446	2	6	FALSE	0		0.5	1
Biomass	#DEEBF7	0	0.0222679	119.966	2	6	FALSE	0		0.5	1
Biomass	#DEEBF7	0	0.0213398	120.486	2	6	FALSE	0		0.5	1
Biomass	#DEEBF7	0	0.0204387	121.007	2	6	FALSE	0		0.5	1
Biomass	#DEEBF7	0	0.0195678	121.527	2	6	FALSE	0		0.5	1
Biomass	#DEEBF7	0	0.0187297	122.047	2	6	FALSE	0		0.5	1
Biomass	#DEEBF7	0	0.0179281	122.567	2	6	FALSE	0		0.5	1
Biomass	#DEEBF7	0	0.0171684	123.087	2	6	FALSE	0		0.5	1
Biomass	#DEEBF7	0	0.0164465	123.607	2	6	FALSE	0		0.5	1
Biomass	#DEEBF7	0	0.0157628	124.127	2	6	FALSE	0		0.5	1
Biomass	#DEEBF7	0	0.0151171	124.647	2	6	FALSE	0		0.5	1
Biomass	#DEEBF7	0	0.0145095	125.167	2	6	FALSE	0		0.5	1
Biomass	#DEEBF7	0	0.0139395	125.688	2	6	FALSE	0		0.5	1
Biomass	#DEEBF7	0	0.0134068	126.208	2	6	FALSE	0		0.5	1
Biomass	#DEEBF7	0	0.012914	126.728	2	6	FALSE	0		0.5	1
Biomass	#DEEBF7	0	0.0124606	127.248	2	6	FALSE	0		0.5	1
Biomass	#DEEBF7	0	0.0120427	127.768	2	6	FALSE	0		0.5	1
Biomass	#DEEBF7	0	0.0116594	128.288	2	6	FALSE	0		0.5	1
Biomass	#DEEBF7	0	0.0113098	128.808	2	6	FALSE	0		0.5	1
Biomass	#DEEBF7	0	0.0109925	129.328	2	6	FALSE	0		0.5	1
Biomass	#DEEBF7	0	0.0107062	129.848	2	6	FALSE	0		0.5	1
Biomass	#DEEBF7	0	0.0104487	130.368	2	6	FALSE	0		0.5	1
Biomass	#DEEBF7	0	0.010221	130.889	2	6	FALSE	0		0.5	1
Biomass	#DEEBF7	0	0.0100168	131.409	2	6	FALSE	0		0.5	1
Biomass	#DEEBF7	0	0.00983184	131.929	2	6	FALSE	0		0.5	1
Biomass	#DEEBF7	0	0.00966262	132.449	2	6	FALSE	0		0.5	1
Biomass	#DEEBF7	0	0.00950543	132.969	2	6	FALSE	0		0.5	1
Biomass	#DEEBF7	0	0.00935649	133.489	2	6	FALSE	0		0.5	1
Biomass	#DEEBF7	0	0.00921208	134.009	2	6	FALSE	0		0.5	1
Biomass	#DEEBF7	0	0.00906856	134.529	2	6	FALSE	0		0.5	1
Biomass	#DEEBF7	0	0.0089215	135.049	2	6	FALSE	0		0.5	1
Biomass	#DEEBF7	0	0.00876815	135.57	2	6	FALSE	0		0.5	1
Biomass	#DEEBF7	0	0.00860642	136.09	2	6	FALSE	0		0.5	1
Biomass	#DEEBF7	0	0.00843476	136.61	2	6	FALSE	0		0.5	1
Biomass	#DEEBF7	0	0.00825218	137.13	2	6	FALSE	0		0.5	1
Biomass	#DEEBF7	0	0.00805829	137.65	2	6	FALSE	0		0.5	1
Biomass	#DEEBF7	0	0.00785319	138.17	2	6	FALSE	0		0.5	1
Biomass	#DEEBF7	0	0.00763689	138.69	2	6	FALSE	0		0.5	1
Biomass	#DEEBF7	0	0.00741054	139.21	2	6	FALSE	0		0.5	1
Biomass	#DEEBF7	0	0.00717682	139.73	2	6	FALSE	0		0.5	1
Biomass	#DEEBF7	0	0.00693742	140.251	2	6	FALSE	0		0.5	1
Biomass	#DEEBF7	0	0.00669407	140.771	2	6	FALSE	0		0.5	1
Biomass	#DEEBF7	0	0.00644844	141.291	2	6	FALSE	0		0.5	1
Biomass	#DEEBF7	0	0.0062021	141.811	2	6	FALSE	0		0.5	1
Biomass	#DEEBF7	0	0.00595642	142.331	2	6	FALSE	0		0.5	1
Biomass	#DEEBF7	0	0.00571284	142.851	2	6	FALSE	0		0.5	1
Biomass	#DEEBF7	0	0.00547216	143.371	2	6	FALSE	0		0.5	1
Biomass	#DEEBF7	0	0.00523457	143.891	2	6	FALSE	0		0.5	1
Biomass	#DEEBF7	0	0.00500013	144.411	2	6	FALSE	0		0.5	1
Biomass	#DEEBF7	0	0.00476868	144.931	2	6	FALSE	0		0.5	1
Biomass	#DEEBF7	0	0.00453988	145.452	2	6	FALSE	0		0.5	1
Biomass	#DEEBF7	0	0.00431326	145.972	2	6	FALSE	0		0.5	1
Biomass	#DEEBF7	0	0.00408834	146.492	2	6	FALSE	0		0.5	1
Biomass	#DEEBF7	0	0.00386475	147.012	2	6	FALSE	0		0.5	1
Biomass	#DEEBF7	0	0.0036419	147.532	2	6	FALSE	0		0.5	1
Biomass	#DEEBF7	0	0.0034197	148.052	2	6	FALSE	0		0.5	1
Biomass	#DEEBF7	0	0.00319827	148.572	2	6	FALSE	0		0.5	1
Biomass	#DEEBF7	0	0.00297798	149.092	2	6	FALSE	0		0.5	1
Biomass	#DEEBF7	0	0.00275945	149.612	2	6	FALSE	0		0.5	1
Biomass	#DEEBF7	0	0.00254349	150.133	2	6	FALSE	0		0.5	1
Biomass	#DEEBF7	0	0.00233146	150.653	2	6	FALSE	0		0.5	1
Biomass	#DEEBF7	0	0.00212537	151.173	2	6	FALSE	0		0.5	1
Biomass	#DEEBF7	0	0.00192621	151.693	2	6	FALSE	0		0.5	1
Biomass	#DEEBF7	0	0.00173546	152.213	2	6	FALSE	0		0.5	1
Biomass	#DEEBF7	0	0.00155461	152.733	2	6	FALSE	0		0.5	1
Biomass	#DEEBF7	0	0.00138505	153.253	2	6	FALSE	0		0.5	1
Biomass	#DEEBF7	0	0.00122811	153.773	2	6	FALSE	0		0.5	1
Biomass	#DEEBF7	0	0.00108496	154.293	2	6	FALSE	0		0.5	1
Biomass	#DEEBF7	0	0.000958248	154.814	2	6	FALSE	0		0.5	1
Biomass	#DEEBF7	0	0.000848459	155.334	2	6	FALSE	0		0.5	1
Biomass	#DEEBF7	0	0.000754966	155.854	2	6	FALSE	0		0.5	1
Biomass	#DEEBF7	0	0.000678002	156.374	2	6	FALSE	0		0.5	1
Biomass	#DEEBF7	0	0.000617592	156.894	2	6	FALSE	0		0.5	1
Biomass	#DEEBF7	0	0.000573566	157.414	2	6	FALSE	0		0.5	1
Biomass	#DEEBF7	0	0.000545563	157.934	2	6	FALSE	0		0.5	1
Biomass	#DEEBF7	0	0.000533046	158.454	2	6	FALSE	0		0.5	1
Biomass	#DEEBF7	0	0.000537425	158.974	2	6	FALSE	0		0.5	1
Biomass	#DEEBF7	0	0.000555567	159.494	2	6	FALSE	0		0.5	1
Biomass	#DEEBF7	0	0.000586122	160.015	2	6	FALSE	0		0.5	1
Biomass	#DEEBF7	0	0.000627919	160.535	2	6	FALSE	0		0.5	1
Biomass	#DEEBF7	0	0.000679703	161.055	2	6	FALSE	0		0.5	1
Biomass	#DEEBF7	0	0.000740154	161.575	2	6	FALSE	0		0.5	1
Biomass	#DEEBF7	0	0.000807905	162.095	2	6	FALSE	0		0.5	1
Biomass	#DEEBF7	0	0.000881696	162.615	2	6	FALSE	0		0.5	1
Biomass	#DEEBF7	0	0.000960228	163.135	2	6	FALSE	0		0.5	1
Biomass	#DEEBF7	0	0.00104131	163.655	2	6	FALSE	0		0.5	1
Biomass	#DEEBF7	0	0.00112365	164.175	2	6	FALSE	0		0.5	1
Biomass	#DEEBF7	0	0.00120602	164.696	2	6	FALSE	0		0.5	1
Biomass	#DEEBF7	0	0.00128726	165.216	2	6	FALSE	0		0.5	1
Biomass	#DEEBF7	0	0.00136632	165.736	2	6	FALSE	0		0.5	1
Biomass	#DEEBF7	0	0.00144222	166.256	2	6	FALSE	0		0.5	1
Biomass	#DEEBF7	0	0.00151366	166.776	2	6	FALSE	0		0.5	1
Biomass	#DEEBF7	0	0.0015796	167.296	2	6	FALSE	0		0.5	1
Biomass	#DEEBF7	0	0.00163974	167.816	2	6	FALSE	0		0.5	1
Biomass	#DEEBF7	0	0.00169346	168.336	2	6	FALSE	0		0.5	1
Biomass	#DEEBF7	0	0.00174019	168.856	2	6	FALSE	0		0.5	1
Biomass	#DEEBF7	0	0.0017794	169.377	2	6	FALSE	0		0.5	1
Biomass	#DEEBF7	0	0.00181059	169.897	2	6	FALSE	0		0.5	1
Biomass	#DEEBF7	0	0.00183331	170.417	2	6	FALSE	0		0.5	1
Biomass	#DEEBF7	0	0.00184589	170.937	2	6	FALSE	0		0.5	1
Biomass	#DEEBF7	0	0.00184888	171.457	2	6	FALSE	0		0.5	1
Biomass	#DEEBF7	0	0.00184247	171.977	2	6	FALSE	0		0.5	1
Biomass	#DEEBF7	0	0.00182667	172.497	2	6	FALSE	0		0.5	1
Biomass	#DEEBF7	0	0.00180164	173.017	2	6	FALSE	0		0.5	1
Biomass	#DEEBF7	0	0.00176771	173.537	2	6	FALSE	0		0.5	1
Biomass	#DEEBF7	0	0.00172541	174.057	2	6	FALSE	0		0.5	1
Biomass	#DEEBF7	0	0.00167534	174.578	2	6	FALSE	0		0.5	1
Biomass	#DEEBF7	0	0.00161769	175.098	2	6	FALSE	0		0.5	1
Biomass	#DEEBF7	0	0.00155483	175.618	2	6	FALSE	0		0.5	1
Biomass	#DEEBF7	0	0.00148799	176.138	2	6	FALSE	0		0.5	1
Biomass	#DEEBF7	0	0.00141843	176.658	2	6	FALSE	0		0.5	1
Biomass	#DEEBF7	0	0.00134742	177.178	2	6	FALSE	0		0.5	1
Biomass	#DEEBF7	0	0.00127617	177.698	2	6	FALSE	0		0.5	1
Biomass	#DEEBF7	0	0.0012058	178.218	2	6	FALSE	0		0.5	1
Biomass	#DEEBF7	0	0.00113749	178.738	2	6	FALSE	0		0.5	1
Biomass	#DEEBF7	0	0.00107231	179.259	2	6	FALSE	0		0.5	1
Biomass	#DEEBF7	0	0.00101047	179.779	2	6	FALSE	0		0.5	1
Biomass	#DEEBF7	0	0.000952228	180.299	2	6	FALSE	0		0.5	1
Biomass	#DEEBF7	0	0.000897604	180.819	2	6	FALSE	0		0.5	1
Biomass	#DEEBF7	0	0.000846464	181.339	2	6	FALSE	0		0.5	1
Biomass	#DEEBF7	0	0.000798521	181.859	2	6	FALSE	0		0.5	1
Biomass	#DEEBF7	0	0.000753374	182.379	2	6	FALSE	0		0.5	1
Biomass	#DEEBF7	0	0.000710743	182.899	2	6	FALSE	0		0.5	1
Biomass	#DEEBF7	0	0.000669837	183.419	2	6	FALSE	0		0.5	1
Biomass	#DEEBF7	0	0.000630074	183.94	2	6	FALSE	0		0.5	1
Biomass	#DEEBF7	0	0.000591067	184.46	2	6	FALSE	0		0.5	1
Biomass	#DEEBF7	0	0.000552521	184.98	2	6	FALSE	0		0.5	1
Biomass	#DEEBF7	0	0.000514243	185.5	2	6	FALSE	0		0.5	1
Biomass	#DEEBF7	0	0.00047615	186.02	2	6	FALSE	0		0.5	1
Biomass	#DEEBF7	0	0.000438271	186.54	2	6	FALSE	0		0.5	1
Biomass	#DEEBF7	0	0.000400857	187.06	2	6	FALSE	0		0.5	1
Biomass	#DEEBF7	0	0.000364149	187.58	2	6	FALSE	0		0.5	1
Biomass	#DEEBF7	0	0.000328472	188.1	2	6	FALSE	0		0.5	1
Biomass	#DEEBF7	0	0.00029418	188.62	2	6	FALSE	0		0.5	1
Biomass	#DEEBF7	0	0.000261642	189.141	2	6	FALSE	0		0.5	1
Biomass	#DEEBF7	0	0.000231222	189.661	2	6	FALSE	0		0.5	1
Biomass	#DEEBF7	0	0.000203268	190.181	2	6	FALSE	0		0.5	1
Biomass	#DEEBF7	0	0.000178259	190.701	2	6	FALSE	0		0.5	1
Biomass	#DEEBF7	0	0.000156769	191.221	2	6	FALSE	0		0.5	1
Biomass	#DEEBF7	0	0.000138654	191.741	2	6	FALSE	0		0.5	1
Biomass	#DEEBF7	0	0.000124079	192.261	2	6	FALSE	0		0.5	1
Biomass	#DEEBF7	0	0.000113167	192.781	2	6	FALSE	0		0.5	1
Biomass	#DEEBF7	0	0.000106003	193.301	2	6	FALSE	0		0.5	1
Biomass	#DEEBF7	0	0.000102639	193.822	2	6	FALSE	0		0.5	1
Biomass	#DEEBF7	0	0.000103088	194.342	2	6	FALSE	0		0.5	1
Biomass	#DEEBF7	0	0.000107714	194.862	2	6	FALSE	0		0.5	1
Biomass	#DEEBF7	0	0.000116312	195.382	2	6	FALSE	0		0.5	1
Biomass	#DEEBF7	0	0.000128479	195.902	2	6	FALSE	0		0.5	1
Biomass	#DEEBF7	0	0.00014404	196.422	2	6	FALSE	0		0.5	1
Biomass	#DEEBF7	0	0.000162763	196.942	2	6	FALSE	0		0.5	1
Biomass	#DEEBF7	0	0.000184357	197.462	2	6	FALSE	0		0.5	1
Biomass	#DEEBF7	0	0.000208466	197.982	2	6	FALSE	0		0.5	1
Biomass	#DEEBF7	0	0.000234663	198.503	2	6	FALSE	0		0.5	1
Biomass	#DEEBF7	0	0.000262571	199.023	2	6	FALSE	0		0.5	1
Biomass	#DEEBF7	0	0.000291253	199.543	2	6	FALSE	0		0.5	1
Biomass	#DEEBF7	0	0.000320017	200.063	2	6	FALSE	0		0.5	1
Biomass	#DEEBF7	0	0.000348161	200.583	2	6	FALSE	0		0.5	1
Biomass	#DEEBF7	0	0.000374969	201.103	2	6	FALSE	0		0.5	1
Biomass	#DEEBF7	0	0.000399724	201.623	2	6	FALSE	0		0.5	1
Biomass	#DEEBF7	0	0.000421733	202.143	2	6	FALSE	0		0.5	1
Biomass	#DEEBF7	0	0.000440214	202.663	2	6	FALSE	0		0.5	1
Biomass	#DEEBF7	0	0.00045403	203.183	2	6	FALSE	0		0.5	1
Biomass	#DEEBF7	0	0.000463277	203.704	2	6	FALSE	0		0.5	1
Biomass	#DEEBF7	0	0.000467689	204.224	2	6	FALSE	0		0.5	1
Biomass	#DEEBF7	0	0.00046714	204.744	2	6	FALSE	0		0.5	1
Biomass	#DEEBF7	0	0.000461643	205.264	2	6	FALSE	0		0.5	1
Biomass	#DEEBF7	0	0.00045135	205.784	2	6	FALSE	0		0.5	1
Biomass	#DEEBF7	0	0.000436548	206.304	2	6	FALSE	0		0.5	1
Biomass	#DEEBF7	0	0.000417356	206.824	2	6	FALSE	0		0.5	1
Biomass	#DEEBF7	0	0.000394475	207.344	2	6	FALSE	0		0.5	1
Biomass	#DEEBF7	0	0.000368909	207.864	2	6	FALSE	0		0.5	1
Biomass	#DEEBF7	0	0.000341331	208.385	2	6	FALSE	0		0.5	1
Biomass	#DEEBF7	0	0.000312419	208.905	2	6	FALSE	0		0.5	1
Biomass	#DEEBF7	0	0.00028284	209.425	2	6	FALSE	0		0.5	1
Biomass	#DEEBF7	0	0.000253225	209.945	2	6	FALSE	0		0.5	1
Biomass	#DEEBF7	0	0.000224152	210.465	2	6	FALSE	0		0.5	1
Biomass	#DEEBF7	0	0.000196352	210.985	2	6	FALSE	0		0.5	1
Biomass	#DEEBF7	0	0.000170205	211.505	2	6	FALSE	0		0.5	1
Biomass	#DEEBF7	0	0.000145944	212.025	2	6	FALSE	0		0.5	1
Biomass	#DEEBF7	0	0.00012376	212.545	2	6	FALSE	0		0.5	1
Biomass	#DEEBF7	0	0.000103763	213.066	2	6	FALSE	0		0.5	1
Biomass	#DEEBF7	0	8.59921e-05	213.586	2	6	FALSE	0		0.5	1
Biomass	#DEEBF7	0	7.04223e-05	214.106	2	6	FALSE	0		0.5	1
Biomass	#DEEBF7	0	5.70029e-05	214.626	2	6	FALSE	0		0.5	1
Biomass	#DEEBF7	0	4.58591e-05	215.146	2	6	FALSE	0		0.5	1
Biomass	#DEEBF7	0	3.64796e-05	215.666	2	6	FALSE	0		0.5	1
Biomass	#DEEBF7	0	2.86832e-05	216.186	2	6	FALSE	0		0.5	1
Biomass	#DEEBF7	0	2.22851e-05	216.706	2	6	FALSE	0		0.5	1
Biomass	#DEEBF7	0	1.71028e-05	217.226	2	6	FALSE	0		0.5	1
Biomass	#DEEBF7	0	1.29615e-05	217.746	2	6	FALSE	0		0.5	1
Biomass	#DEEBF7	0	9.69722e-06	218.267	2	6	FALSE	0		0.5	1
Biomass	#DEEBF7	0	7.19795e-06	218.787	2	6	FALSE	0		0.5	1
Biomass	#DEEBF7	0	5.32125e-06	219.307	2	6	FALSE	0		0.5	1
Biomass	#DEEBF7	0	7.88814e-06	-21.7866	3	1	FALSE	0		0.5	1
Biomass	#DEEBF7	0	1.04271e-05	-21.2903	3	1	FALSE	0		0.5	1
Biomass	#DEEBF7	0	1.37109e-05	-20.7939	3	1	FALSE	0		0.5	1
Biomass	#DEEBF7	0	1.80151e-05	-20.2976	3	1	FALSE	0		0.5	1
Biomass	#DEEBF7	0	2.34375e-05	-19.8013	3	1	FALSE	0		0.5	1
Biomass	#DEEBF7	0	3.01992e-05	-19.3049	3	1	FALSE	0		0.5	1
Biomass	#DEEBF7	0	3.85477e-05	-18.8086	3	1	FALSE	0		0.5	1
Biomass	#DEEBF7	0	4.87575e-05	-18.3122	3	1	FALSE	0		0.5	1
Biomass	#DEEBF7	0	6.11293e-05	-17.8159	3	1	FALSE	0		0.5	1
Biomass	#DEEBF7	0	7.62753e-05	-17.3196	3	1	FALSE	0		0.5	1
Biomass	#DEEBF7	0	9.4735e-05	-16.8232	3	1	FALSE	0		0.5	1
Biomass	#DEEBF7	0	0.000116615	-16.3269	3	1	FALSE	0		0.5	1
Biomass	#DEEBF7	0	0.00014231	-15.8305	3	1	FALSE	0		0.5	1
Biomass	#DEEBF7	0	0.000172213	-15.3342	3	1	FALSE	0		0.5	1
Biomass	#DEEBF7	0	0.000206717	-14.8379	3	1	FALSE	0		0.5	1
Biomass	#DEEBF7	0	0.000246199	-14.3415	3	1	FALSE	0		0.5	1
Biomass	#DEEBF7	0	0.000291733	-13.8452	3	1	FALSE	0		0.5	1
Biomass	#DEEBF7	0	0.000343501	-13.3488	3	1	FALSE	0		0.5	1
Biomass	#DEEBF7	0	0.000401295	-12.8525	3	1	FALSE	0		0.5	1
Biomass	#DEEBF7	0	0.000465288	-12.3562	3	1	FALSE	0		0.5	1
Biomass	#DEEBF7	0	0.000535586	-11.8598	3	1	FALSE	0		0.5	1
Biomass	#DEEBF7	0	0.00061223	-11.3635	3	1	FALSE	0		0.5	1
Biomass	#DEEBF7	0	0.000695188	-10.8671	3	1	FALSE	0		0.5	1
Biomass	#DEEBF7	0	0.000785266	-10.3708	3	1	FALSE	0		0.5	1
Biomass	#DEEBF7	0	0.000881572	-9.87447	3	1	FALSE	0		0.5	1
Biomass	#DEEBF7	0	0.000983509	-9.37813	3	1	FALSE	0		0.5	1
Biomass	#DEEBF7	0	0.00109077	-8.88179	3	1	FALSE	0		0.5	1
Biomass	#DEEBF7	0	0.00120304	-8.38545	3	1	FALSE	0		0.5	1
Biomass	#DEEBF7	0	0.00132	-7.88911	3	1	FALSE	0		0.5	1
Biomass	#DEEBF7	0	0.00144136	-7.39277	3	1	FALSE	0		0.5	1
Biomass	#DEEBF7	0	0.00156759	-6.89643	3	1	FALSE	0		0.5	1
Biomass	#DEEBF7	0	0.00169787	-6.40009	3	1	FALSE	0		0.5	1
Biomass	#DEEBF7	0	0.00183212	-5.90375	3	1	FALSE	0		0.5	1
Biomass	#DEEBF7	0	0.0019705	-5.40741	3	1	FALSE	0		0.5	1
Biomass	#DEEBF7	0	0.0021133	-4.91108	3	1	FALSE	0		0.5	1
Biomass	#DEEBF7	0	0.00226092	-4.41474	3	1	FALSE	0		0.5	1
Biomass	#DEEBF7	0	0.00241398	-3.9184	3	1	FALSE	0		0.5	1
Biomass	#DEEBF7	0	0.00257467	-3.42206	3	1	FALSE	0		0.5	1
Biomass	#DEEBF7	0	0.00274284	-2.92572	3	1	FALSE	0		0.5	1
Biomass	#DEEBF7	0	0.00291952	-2.42938	3	1	FALSE	0		0.5	1
Biomass	#DEEBF7	0	0.0031058	-1.93304	3	1	FALSE	0		0.5	1
Biomass	#DEEBF7	0	0.00330278	-1.4367	3	1	FALSE	0		0.5	1
Biomass	#DEEBF7	0	0.00351158	-0.94036	3	1	FALSE	0		0.5	1
Biomass	#DEEBF7	0	0.00373376	-0.444021	3	1	FALSE	0		0.5	1
Biomass	#DEEBF7	0	0.00397257	0.0523188	3	1	FALSE	0		0.5	1
Biomass	#DEEBF7	0	0.00422663	0.548658	3	1	FALSE	0		0.5	1
Biomass	#DEEBF7	0	0.00449665	1.045	3	1	FALSE	0		0.5	1
Biomass	#DEEBF7	0	0.00478326	1.54134	3	1	FALSE	0		0.5	1
Biomass	#DEEBF7	0	0.00508696	2.03768	3	1	FALSE	0		0.5	1
Biomass	#DEEBF7	0	0.00540816	2.53402	3	1	FALSE	0		0.5	1
Biomass	#DEEBF7	0	0.00574838	3.03036	3	1	FALSE	0		0.5	1
Biomass	#DEEBF7	0	0.00610957	3.52669	3	1	FALSE	0		0.5	1
Biomass	#DEEBF7	0	0.0064896	4.02303	3	1	FALSE	0		0.5	1
Biomass	#DEEBF7	0	0.00688908	4.51937	3	1	FALSE	0		0.5	1
Biomass	#DEEBF7	0	0.00730884	5.01571	3	1	FALSE	0		0.5	1
Biomass	#DEEBF7	0	0.00774996	5.51205	3	1	FALSE	0		0.5	1
Biomass	#DEEBF7	0	0.00821384	6.00839	3	1	FALSE	0		0.5	1
Biomass	#DEEBF7	0	0.00870478	6.50473	3	1	FALSE	0		0.5	1
Biomass	#DEEBF7	0	0.00922674	7.00107	3	1	FALSE	0		0.5	1
Biomass	#DEEBF7	0	0.00977997	7.49741	3	1	FALSE	0		0.5	1
Biomass	#DEEBF7	0	0.010368	7.99375	3	1	FALSE	0		0.5	1
Biomass	#DEEBF7	0	0.010995	8.49009	3	1	FALSE	0		0.5	1
Biomass	#DEEBF7	0	0.0116651	8.98643	3	1	FALSE	0		0.5	1
Biomass	#DEEBF7	0	0.0123833	9.48277	3	1	FALSE	0		0.5	1
Biomass	#DEEBF7	0	0.013162	9.97911	3	1	FALSE	0		0.5	1
Biomass	#DEEBF7	0	0.0140069	10.4754	3	1	FALSE	0		0.5	1
Biomass	#DEEBF7	0	0.0149188	10.9718	3	1	FALSE	0		0.5	1
Biomass	#DEEBF7	0	0.0159036	11.4681	3	1	FALSE	0		0.5	1
Biomass	#DEEBF7	0	0.0169668	11.9645	3	1	FALSE	0		0.5	1
Biomass	#DEEBF7	0	0.018114	12.4608	3	1	FALSE	0		0.5	1
Biomass	#DEEBF7	0	0.0193506	12.9571	3	1	FALSE	0		0.5	1
Biomass	#DEEBF7	0	0.0206969	13.4535	3	1	FALSE	0		0.5	1
Biomass	#DEEBF7	0	0.0221506	13.9498	3	1	FALSE	0		0.5	1
Biomass	#DEEBF7	0	0.023711	14.4462	3	1	FALSE	0		0.5	1
Biomass	#DEEBF7	0	0.0253825	14.9425	3	1	FALSE	0		0.5	1
Biomass	#DEEBF7	0	0.0271695	15.4388	3	1	FALSE	0		0.5	1
Biomass	#DEEBF7	0	0.0290764	15.9352	3	1	FALSE	0		0.5	1
Biomass	#DEEBF7	0	0.0311074	16.4315	3	1	FALSE	0		0.5	1
Biomass	#DEEBF7	0	0.0332911	16.9279	3	1	FALSE	0		0.5	1
Biomass	#DEEBF7	0	0.0356143	17.4242	3	1	FALSE	0		0.5	1
Biomass	#DEEBF7	0	0.0380784	17.9205	3	1	FALSE	0		0.5	1
Biomass	#DEEBF7	0	0.0406891	18.4169	3	1	FALSE	0		0.5	1
Biomass	#DEEBF7	0	0.0434522	18.9132	3	1	FALSE	0		0.5	1
Biomass	#DEEBF7	0	0.0463743	19.4096	3	1	FALSE	0		0.5	1
Biomass	#DEEBF7	0	0.0494621	19.9059	3	1	FALSE	0		0.5	1
Biomass	#DEEBF7	0	0.0527609	20.4022	3	1	FALSE	0		0.5	1
Biomass	#DEEBF7	0	0.0562449	20.8986	3	1	FALSE	0		0.5	1
Biomass	#DEEBF7	0	0.0599226	21.3949	3	1	FALSE	0		0.5	1
Biomass	#DEEBF7	0	0.0638026	21.8913	3	1	FALSE	0		0.5	1
Biomass	#DEEBF7	0	0.067894	22.3876	3	1	FALSE	0		0.5	1
Biomass	#DEEBF7	0	0.0722058	22.8839	3	1	FALSE	0		0.5	1
Biomass	#DEEBF7	0	0.0767542	23.3803	3	1	FALSE	0		0.5	1
Biomass	#DEEBF7	0	0.0815861	23.8766	3	1	FALSE	0		0.5	1
Biomass	#DEEBF7	0	0.0866695	24.3729	3	1	FALSE	0		0.5	1
Biomass	#DEEBF7	0	0.0920126	24.8693	3	1	FALSE	0		0.5	1
Biomass	#DEEBF7	0	0.0976226	25.3656	3	1	FALSE	0		0.5	1
Biomass	#DEEBF7	0	0.103507	25.862	3	1	FALSE	0		0.5	1
Biomass	#DEEBF7	0	0.10967	26.3583	3	1	FALSE	0		0.5	1
Biomass	#DEEBF7	0	0.116137	26.8546	3	1	FALSE	0		0.5	1
Biomass	#DEEBF7	0	0.122937	27.351	3	1	FALSE	0		0.5	1
Biomass	#DEEBF7	0	0.130031	27.8473	3	1	FALSE	0		0.5	1
Biomass	#DEEBF7	0	0.137421	28.3437	3	1	FALSE	0		0.5	1
Biomass	#DEEBF7	0	0.145108	28.84	3	1	FALSE	0		0.5	1
Biomass	#DEEBF7	0	0.15309	29.3363	3	1	FALSE	0		0.5	1
Biomass	#DEEBF7	0	0.161368	29.8327	3	1	FALSE	0		0.5	1
Biomass	#DEEBF7	0	0.169963	30.329	3	1	FALSE	0		0.5	1
Biomass	#DEEBF7	0	0.178881	30.8254	3	1	FALSE	0		0.5	1
Biomass	#DEEBF7	0	0.188082	31.3217	3	1	FALSE	0		0.5	1
Biomass	#DEEBF7	0	0.197561	31.818	3	1	FALSE	0		0.5	1
Biomass	#DEEBF7	0	0.207313	32.3144	3	1	FALSE	0		0.5	1
Biomass	#DEEBF7	0	0.217332	32.8107	3	1	FALSE	0		0.5	1
Biomass	#6BAED6	0	0.22761	33.3071	3	2	FALSE	0		0.5	1
Biomass	#6BAED6	0	0.238169	33.8034	3	2	FALSE	0		0.5	1
Biomass	#6BAED6	0	0.248992	34.2997	3	2	FALSE	0		0.5	1
Biomass	#6BAED6	0	0.260047	34.7961	3	2	FALSE	0		0.5	1
Biomass	#6BAED6	0	0.271324	35.2924	3	2	FALSE	0		0.5	1
Biomass	#6BAED6	0	0.282814	35.7888	3	2	FALSE	0		0.5	1
Biomass	#6BAED6	0	0.294507	36.2851	3	2	FALSE	0		0.5	1
Biomass	#6BAED6	0	0.306389	36.7814	3	2	FALSE	0		0.5	1
Biomass	#6BAED6	0	0.318473	37.2778	3	2	FALSE	0		0.5	1
Biomass	#6BAED6	0	0.330723	37.7741	3	2	FALSE	0		0.5	1
Biomass	#6BAED6	0	0.343114	38.2705	3	2	FALSE	0		0.5	1
Biomass	#6BAED6	0	0.35563	38.7668	3	2	FALSE	0		0.5	1
Biomass	#6BAED6	0	0.368253	39.2631	3	2	FALSE	0		0.5	1
Biomass	#6BAED6	0	0.380966	39.7595	3	2	FALSE	0		0.5	1
Biomass	#6BAED6	0	0.39375	40.2558	3	2	FALSE	0		0.5	1
Biomass	#6BAED6	0	0.406591	40.7521	3	2	FALSE	0		0.5	1
Biomass	#6BAED6	0	0.41946	41.2485	3	2	FALSE	0		0.5	1
Biomass	#6BAED6	0	0.432337	41.7448	3	2	FALSE	0		0.5	1
Biomass	#6BAED6	0	0.445207	42.2412	3	2	FALSE	0		0.5	1
Biomass	#6BAED6	0	0.458058	42.7375	3	2	FALSE	0		0.5	1
Biomass	#6BAED6	0	0.470876	43.2338	3	2	FALSE	0		0.5	1
Biomass	#6BAED6	0	0.483652	43.7302	3	2	FALSE	0		0.5	1
Biomass	#6BAED6	0	0.49637	44.2265	3	2	FALSE	0		0.5	1
Biomass	#6BAED6	0	0.509038	44.7229	3	2	FALSE	0		0.5	1
Biomass	#6BAED6	0	0.521657	45.2192	3	2	FALSE	0		0.5	1
Biomass	#6BAED6	0	0.534235	45.7155	3	2	FALSE	0		0.5	1
Biomass	#6BAED6	0	0.546778	46.2119	3	2	FALSE	0		0.5	1
Biomass	#6BAED6	0	0.559299	46.7082	3	2	FALSE	0		0.5	1
Biomass	#6BAED6	0	0.57181	47.2046	3	2	FALSE	0		0.5	1
Biomass	#6BAED6	0	0.584335	47.7009	3	2	FALSE	0		0.5	1
Biomass	#6BAED6	0	0.596891	48.1972	3	2	FALSE	0		0.5	1
Biomass	#6BAED6	0	0.609495	48.6936	3	2	FALSE	0		0.5	1
Biomass	#6BAED6	0	0.622165	49.1899	3	2	FALSE	0		0.5	1
Biomass	#6BAED6	0	0.634914	49.6863	3	2	FALSE	0		0.5	1
Biomass	#6BAED6	0	0.647754	50.1826	3	2	FALSE	0		0.5	1
Biomass	#6BAED6	0	0.660702	50.6789	3	2	FALSE	0		0.5	1
Biomass	#6BAED6	0	0.673774	51.1753	3	2	FALSE	0		0.5	1
Biomass	#6BAED6	0	0.686953	51.6716	3	2	FALSE	0		0.5	1
Biomass	#6BAED6	0	0.700232	52.168	3	2	FALSE	0		0.5	1
Biomass	#6BAED6	0	0.7136	52.6643	3	2	FALSE	0		0.5	1
Biomass	#6BAED6	0	0.727039	53.1606	3	2	FALSE	0		0.5	1
Biomass	#6BAED6	0	0.740528	53.657	3	2	FALSE	0		0.5	1
Biomass	#6BAED6	0	0.754039	54.1533	3	2	FALSE	0		0.5	1
Biomass	#6BAED6	0	0.767526	54.6497	3	2	FALSE	0		0.5	1
Biomass	#6BAED6	0	0.780947	55.146	3	2	FALSE	0		0.5	1
Biomass	#08306B	0	0.79426	55.6423	3	3	FALSE	0		0.5	1
Biomass	#08306B	0	0.807419	56.1387	3	3	FALSE	0		0.5	1
Biomass	#08306B	0	0.820379	56.635	3	3	FALSE	0		0.5	1
Biomass	#08306B	0	0.833092	57.1314	3	3	FALSE	0		0.5	1
Biomass	#08306B	0	0.845471	57.6277	3	3	FALSE	0		0.5	1
Biomass	#08306B	0	0.857457	58.124	3	3	FALSE	0		0.5	1
Biomass	#08306B	0	0.869035	58.6204	3	3	FALSE	0		0.5	1
Biomass	#08306B	0	0.880166	59.1167	3	3	FALSE	0		0.5	1
Biomass	#08306B	0	0.890815	59.613	3	3	FALSE	0		0.5	1
Biomass	#08306B	0	0.90095	60.1094	3	3	FALSE	0		0.5	1
Biomass	#08306B	0	0.910547	60.6057	3	3	FALSE	0		0.5	1
Biomass	#08306B	0	0.919504	61.1021	3	3	FALSE	0		0.5	1
Biomass	#08306B	0	0.927848	61.5984	3	3	FALSE	0		0.5	1
Biomass	#08306B	0	0.935616	62.0947	3	3	FALSE	0		0.5	1
Biomass	#08306B	0	0.942811	62.5911	3	3	FALSE	0		0.5	1
Biomass	#08306B	0	0.949443	63.0874	3	3	FALSE	0		0.5	1
Biomass	#08306B	0	0.955528	63.5838	3	3	FALSE	0		0.5	1
Biomass	#08306B	0	0.961085	64.0801	3	3	FALSE	0		0.5	1
Biomass	#08306B	0	0.966061	64.5764	3	3	FALSE	0		0.5	1
Biomass	#08306B	0	0.97056	65.0728	3	3	FALSE	0		0.5	1
Biomass	#08306B	0	0.974632	65.5691	3	3	FALSE	0		0.5	1
Biomass	#08306B	0	0.978309	66.0655	3	3	FALSE	0		0.5	1
Biomass	#08306B	0	0.981622	66.5618	3	3	FALSE	0		0.5	1
Biomass	#08306B	0	0.984603	67.0581	3	3	FALSE	0		0.5	1
Biomass	#08306B	0	0.987279	67.5545	3	3	FALSE	0		0.5	1
Biomass	#08306B	0	0.989627	68.0508	3	3	FALSE	0		0.5	1
Biomass	#08306B	0	0.991725	68.5472	3	3	FALSE	0		0.5	1
Biomass	#08306B	0	0.993588	69.0435	3	3	FALSE	0		0.5	1
Biomass	#08306B	0	0.995224	69.5398	3	3	FALSE	0		0.5	1
Biomass	#08306B	0	0.996639	70.0362	3	3	FALSE	0		0.5	1
Biomass	#08306B	0	0.997831	70.5325	3	3	FALSE	0		0.5	1
Biomass	#08306B	0	0.998789	71.0289	3	3	FALSE	0		0.5	1
Biomass	#08306B	0	0.999461	71.5252	3	3	FALSE	0		0.5	1
Biomass	#08306B	0	0.999871	72.0215	3	3	FALSE	0		0.5	1
Biomass	#08306B	0	1	72.5179	3	3	FALSE	0		0.5	1
Biomass	#08306B	0	0.999826	73.0142	3	3	FALSE	0		0.5	1
Biomass	#08306B	0	0.999327	73.5106	3	3	FALSE	0		0.5	1
Biomass	#08306B	0	0.998479	74.0069	3	3	FALSE	0		0.5	1
Biomass	#08306B	0	0.99724	74.5032	3	3	FALSE	0		0.5	1
Biomass	#08306B	0	0.995539	74.9996	3	3	FALSE	0		0.5	1
Biomass	#08306B	0	0.993415	75.4959	3	4	FALSE	0		0.5	1
Biomass	#08306B	0	0.990854	75.9922	3	4	FALSE	0		0.5	1
Biomass	#08306B	0	0.987842	76.4886	3	4	FALSE	0		0.5	1
Biomass	#08306B	0	0.98437	76.9849	3	4	FALSE	0		0.5	1
Biomass	#08306B	0	0.980434	77.4813	3	4	FALSE	0		0.5	1
Biomass	#08306B	0	0.975994	77.9776	3	4	FALSE	0		0.5	1
Biomass	#08306B	0	0.971032	78.4739	3	4	FALSE	0		0.5	1
Biomass	#08306B	0	0.965618	78.9703	3	4	FALSE	0		0.5	1
Biomass	#08306B	0	0.959762	79.4666	3	4	FALSE	0		0.5	1
Biomass	#08306B	0	0.953481	79.963	3	4	FALSE	0		0.5	1
Biomass	#08306B	0	0.946791	80.4593	3	4	FALSE	0		0.5	1
Biomass	#08306B	0	0.939713	80.9556	3	4	FALSE	0		0.5	1
Biomass	#08306B	0	0.932232	81.452	3	4	FALSE	0		0.5	1
Biomass	#08306B	0	0.924386	81.9483	3	4	FALSE	0		0.5	1
Biomass	#08306B	0	0.916237	82.4447	3	4	FALSE	0		0.5	1
Biomass	#08306B	0	0.907812	82.941	3	4	FALSE	0		0.5	1
Biomass	#08306B	0	0.899137	83.4373	3	4	FALSE	0		0.5	1
Biomass	#08306B	0	0.89024	83.9337	3	4	FALSE	0		0.5	1
Biomass	#08306B	0	0.88115	84.43	3	4	FALSE	0		0.5	1
Biomass	#08306B	0	0.871875	84.9264	3	4	FALSE	0		0.5	1
Biomass	#08306B	0	0.862463	85.4227	3	4	FALSE	0		0.5	1
Biomass	#08306B	0	0.85295	85.919	3	4	FALSE	0		0.5	1
Biomass	#08306B	0	0.843361	86.4154	3	4	FALSE	0		0.5	1
Biomass	#08306B	0	0.833719	86.9117	3	4	FALSE	0		0.5	1
Biomass	#08306B	0	0.824045	87.4081	3	4	FALSE	0		0.5	1
Biomass	#08306B	0	0.81436	87.9044	3	4	FALSE	0		0.5	1
Biomass	#08306B	0	0.804686	88.4007	3	4	FALSE	0		0.5	1
Biomass	#08306B	0	0.79504	88.8971	3	4	FALSE	0		0.5	1
Biomass	#08306B	0	0.785432	89.3934	3	4	FALSE	0		0.5	1
Biomass	#08306B	0	0.77587	89.8898	3	4	FALSE	0		0.5	1
Biomass	#08306B	0	0.766359	90.3861	3	4	FALSE	0		0.5	1
Biomass	#08306B	0	0.756899	90.8824	3	4	FALSE	0		0.5	1
Biomass	#08306B	0	0.747489	91.3788	3	4	FALSE	0		0.5	1
Biomass	#08306B	0	0.738131	91.8751	3	4	FALSE	0		0.5	1
Biomass	#08306B	0	0.728805	92.3714	3	4	FALSE	0		0.5	1
Biomass	#08306B	0	0.719499	92.8678	3	4	FALSE	0		0.5	1
Biomass	#08306B	0	0.710199	93.3641	3	4	FALSE	0		0.5	1
Biomass	#08306B	0	0.70089	93.8605	3	4	FALSE	0		0.5	1
Biomass	#08306B	0	0.691558	94.3568	3	4	FALSE	0		0.5	1
Biomass	#08306B	0	0.682187	94.8531	3	4	FALSE	0		0.5	1
Biomass	#08306B	0	0.672748	95.3495	3	4	FALSE	0		0.5	1
Biomass	#08306B	0	0.663238	95.8458	3	4	FALSE	0		0.5	1
Biomass	#08306B	0	0.653648	96.3422	3	4	FALSE	0		0.5	1
Biomass	#08306B	0	0.643973	96.8385	3	4	FALSE	0		0.5	1
Biomass	#08306B	0	0.634209	97.3348	3	4	FALSE	0		0.5	1
Biomass	#6BAED6	0	0.624358	97.8312	3	5	FALSE	0		0.5	1
Biomass	#6BAED6	0	0.614419	98.3275	3	5	FALSE	0		0.5	1
Biomass	#6BAED6	0	0.604395	98.8239	3	5	FALSE	0		0.5	1
Biomass	#6BAED6	0	0.594312	99.3202	3	5	FALSE	0		0.5	1
Biomass	#6BAED6	0	0.584184	99.8165	3	5	FALSE	0		0.5	1
Biomass	#6BAED6	0	0.574027	100.313	3	5	FALSE	0		0.5	1
Biomass	#6BAED6	0	0.563857	100.809	3	5	FALSE	0		0.5	1
Biomass	#6BAED6	0	0.553692	101.306	3	5	FALSE	0		0.5	1
Biomass	#6BAED6	0	0.543549	101.802	3	5	FALSE	0		0.5	1
Biomass	#6BAED6	0	0.533452	102.298	3	5	FALSE	0		0.5	1
Biomass	#6BAED6	0	0.52341	102.795	3	5	FALSE	0		0.5	1
Biomass	#6BAED6	0	0.513429	103.291	3	5	FALSE	0		0.5	1
Biomass	#6BAED6	0	0.503518	103.787	3	5	FALSE	0		0.5	1
Biomass	#6BAED6	0	0.493679	104.284	3	5	FALSE	0		0.5	1
Biomass	#6BAED6	0	0.483913	104.78	3	5	FALSE	0		0.5	1
Biomass	#6BAED6	0	0.474225	105.276	3	5	FALSE	0		0.5	1
Biomass	#6BAED6	0	0.464607	105.773	3	5	FALSE	0		0.5	1
Biomass	#6BAED6	0	0.455045	106.269	3	5	FALSE	0		0.5	1
Biomass	#6BAED6	0	0.445531	106.765	3	5	FALSE	0		0.5	1
Biomass	#6BAED6	0	0.436056	107.262	3	5	FALSE	0		0.5	1
Biomass	#6BAED6	0	0.426613	107.758	3	5	FALSE	0		0.5	1
Biomass	#6BAED6	0	0.417195	108.254	3	5	FALSE	0		0.5	1
Biomass	#6BAED6	0	0.407798	108.751	3	5	FALSE	0		0.5	1
Biomass	#6BAED6	0	0.39842	109.247	3	5	FALSE	0		0.5	1
Biomass	#6BAED6	0	0.38906	109.743	3	5	FALSE	0		0.5	1
Biomass	#6BAED6	0	0.379723	110.24	3	5	FALSE	0		0.5	1
Biomass	#6BAED6	0	0.370416	110.736	3	5	FALSE	0		0.5	1
Biomass	#6BAED6	0	0.361151	111.232	3	5	FALSE	0		0.5	1
Biomass	#6BAED6	0	0.35194	111.729	3	5	FALSE	0		0.5	1
Biomass	#6BAED6	0	0.342814	112.225	3	5	FALSE	0		0.5	1
Biomass	#6BAED6	0	0.33379	112.721	3	5	FALSE	0		0.5	1
Biomass	#6BAED6	0	0.324883	113.218	3	5	FALSE	0		0.5	1
Biomass	#6BAED6	0	0.316115	113.714	3	5	FALSE	0		0.5	1
Biomass	#6BAED6	0	0.307506	114.21	3	5	FALSE	0		0.5	1
Biomass	#6BAED6	0	0.299077	114.707	3	5	FALSE	0		0.5	1
Biomass	#6BAED6	0	0.290846	115.203	3	5	FALSE	0		0.5	1
Biomass	#6BAED6	0	0.282876	115.699	3	5	FALSE	0		0.5	1
Biomass	#6BAED6	0	0.275148	116.196	3	5	FALSE	0		0.5	1
Biomass	#6BAED6	0	0.267668	116.692	3	5	FALSE	0		0.5	1
Biomass	#6BAED6	0	0.260446	117.188	3	5	FALSE	0		0.5	1
Biomass	#6BAED6	0	0.253487	117.685	3	5	FALSE	0		0.5	1
Biomass	#6BAED6	0	0.246794	118.181	3	5	FALSE	0		0.5	1
Biomass	#6BAED6	0	0.24037	118.677	3	5	FALSE	0		0.5	1
Biomass	#6BAED6	0	0.234257	119.174	3	5	FALSE	0		0.5	1
Biomass	#6BAED6	0	0.228396	119.67	3	5	FALSE	0		0.5	1
Biomass	#6BAED6	0	0.222778	120.166	3	5	FALSE	0		0.5	1
Biomass	#6BAED6	0	0.217392	120.663	3	5	FALSE	0		0.5	1
Biomass	#6BAED6	0	0.212223	121.159	3	5	FALSE	0		0.5	1
Biomass	#6BAED6	0	0.207259	121.655	3	5	FALSE	0		0.5	1
Biomass	#6BAED6	0	0.20249	122.152	3	5	FALSE	0		0.5	1
Biomass	#6BAED6	0	0.197915	122.648	3	5	FALSE	0		0.5	1
Biomass	#6BAED6	0	0.193487	123.144	3	5	FALSE	0		0.5	1
Biomass	#6BAED6	0	0.18919	123.641	3	5	FALSE	0		0.5	1
Biomass	#6BAED6	0	0.185007	124.137	3	5	FALSE	0		0.5	1
Biomass	#6BAED6	0	0.180921	124.634	3	5	FALSE	0		0.5	1
Biomass	#6BAED6	0	0.176918	125.13	3	5	FALSE	0		0.5	1
Biomass	#6BAED6	0	0.172987	125.626	3	5	FALSE	0		0.5	1
Biomass	#6BAED6	0	0.169112	126.123	3	5	FALSE	0		0.5	1
Biomass	#6BAED6	0	0.165274	126.619	3	5	FALSE	0		0.5	1
Biomass	#6BAED6	0	0.161462	127.115	3	5	FALSE	0		0.5	1
Biomass	#6BAED6	0	0.157666	127.612	3	5	FALSE	0		0.5	1
Biomass	#6BAED6	0	0.153878	128.108	3	5	FALSE	0		0.5	1
Biomass	#6BAED6	0	0.150093	128.604	3	5	FALSE	0		0.5	1
Biomass	#6BAED6	0	0.146305	129.101	3	5	FALSE	0		0.5	1
Biomass	#6BAED6	0	0.142508	129.597	3	5	FALSE	0		0.5	1
Biomass	#6BAED6	0	0.138703	130.093	3	5	FALSE	0		0.5	1
Biomass	#6BAED6	0	0.13489	130.59	3	5	FALSE	0		0.5	1
Biomass	#6BAED6	0	0.131071	131.086	3	5	FALSE	0		0.5	1
Biomass	#6BAED6	0	0.127249	131.582	3	5	FALSE	0		0.5	1
Biomass	#6BAED6	0	0.123428	132.079	3	5	FALSE	0		0.5	1
Biomass	#6BAED6	0	0.119616	132.575	3	5	FALSE	0		0.5	1
Biomass	#DEEBF7	0	0.115823	133.071	3	6	FALSE	0		0.5	1
Biomass	#DEEBF7	0	0.112054	133.568	3	6	FALSE	0		0.5	1
Biomass	#DEEBF7	0	0.108319	134.064	3	6	FALSE	0		0.5	1
Biomass	#DEEBF7	0	0.104626	134.56	3	6	FALSE	0		0.5	1
Biomass	#DEEBF7	0	0.100984	135.057	3	6	FALSE	0		0.5	1
Biomass	#DEEBF7	0	0.0974005	135.553	3	6	FALSE	0		0.5	1
Biomass	#DEEBF7	0	0.0938967	136.049	3	6	FALSE	0		0.5	1
Biomass	#DEEBF7	0	0.0904745	136.546	3	6	FALSE	0		0.5	1
Biomass	#DEEBF7	0	0.0871368	137.042	3	6	FALSE	0		0.5	1
Biomass	#DEEBF7	0	0.0838888	137.538	3	6	FALSE	0		0.5	1
Biomass	#DEEBF7	0	0.0807349	138.035	3	6	FALSE	0		0.5	1
Biomass	#DEEBF7	0	0.0776782	138.531	3	6	FALSE	0		0.5	1
Biomass	#DEEBF7	0	0.0747213	139.027	3	6	FALSE	0		0.5	1
Biomass	#DEEBF7	0	0.0718841	139.524	3	6	FALSE	0		0.5	1
Biomass	#DEEBF7	0	0.06915	140.02	3	6	FALSE	0		0.5	1
Biomass	#DEEBF7	0	0.0665161	140.516	3	6	FALSE	0		0.5	1
Biomass	#DEEBF7	0	0.0639807	141.013	3	6	FALSE	0		0.5	1
Biomass	#DEEBF7	0	0.0615422	141.509	3	6	FALSE	0		0.5	1
Biomass	#DEEBF7	0	0.0591984	142.005	3	6	FALSE	0		0.5	1
Biomass	#DEEBF7	0	0.0569478	142.502	3	6	FALSE	0		0.5	1
Biomass	#DEEBF7	0	0.0548045	142.998	3	6	FALSE	0		0.5	1
Biomass	#DEEBF7	0	0.0527481	143.494	3	6	FALSE	0		0.5	1
Biomass	#DEEBF7	0	0.050777	143.991	3	6	FALSE	0		0.5	1
Biomass	#DEEBF7	0	0.0488894	144.487	3	6	FALSE	0		0.5	1
Biomass	#DEEBF7	0	0.0470841	144.983	3	6	FALSE	0		0.5	1
Biomass	#DEEBF7	0	0.0453597	145.48	3	6	FALSE	0		0.5	1
Biomass	#DEEBF7	0	0.0437184	145.976	3	6	FALSE	0		0.5	1
Biomass	#DEEBF7	0	0.0421692	146.472	3	6	FALSE	0		0.5	1
Biomass	#DEEBF7	0	0.0406979	146.969	3	6	FALSE	0		0.5	1
Biomass	#DEEBF7	0	0.0393033	147.465	3	6	FALSE	0		0.5	1
Biomass	#DEEBF7	0	0.0379842	147.961	3	6	FALSE	0		0.5	1
Biomass	#DEEBF7	0	0.0367391	148.458	3	6	FALSE	0		0.5	1
Biomass	#DEEBF7	0	0.0355662	148.954	3	6	FALSE	0		0.5	1
Biomass	#DEEBF7	0	0.0344676	149.45	3	6	FALSE	0		0.5	1
Biomass	#DEEBF7	0	0.0334447	149.947	3	6	FALSE	0		0.5	1
Biomass	#DEEBF7	0	0.0324842	150.443	3	6	FALSE	0		0.5	1
Biomass	#DEEBF7	0	0.0315826	150.939	3	6	FALSE	0		0.5	1
Biomass	#DEEBF7	0	0.0307358	151.436	3	6	FALSE	0		0.5	1
Biomass	#DEEBF7	0	0.0299397	151.932	3	6	FALSE	0		0.5	1
Biomass	#DEEBF7	0	0.0291897	152.429	3	6	FALSE	0		0.5	1
Biomass	#DEEBF7	0	0.0284848	152.925	3	6	FALSE	0		0.5	1
Biomass	#DEEBF7	0	0.0278191	153.421	3	6	FALSE	0		0.5	1
Biomass	#DEEBF7	0	0.0271835	153.918	3	6	FALSE	0		0.5	1
Biomass	#DEEBF7	0	0.0265737	154.414	3	6	FALSE	0		0.5	1
Biomass	#DEEBF7	0	0.0259855	154.91	3	6	FALSE	0		0.5	1
Biomass	#DEEBF7	0	0.0254149	155.407	3	6	FALSE	0		0.5	1
Biomass	#DEEBF7	0	0.0248583	155.903	3	6	FALSE	0		0.5	1
Biomass	#DEEBF7	0	0.0243131	156.399	3	6	FALSE	0		0.5	1
Biomass	#DEEBF7	0	0.0237752	156.896	3	6	FALSE	0		0.5	1
Biomass	#DEEBF7	0	0.0232414	157.392	3	6	FALSE	0		0.5	1
Biomass	#DEEBF7	0	0.0227098	157.888	3	6	FALSE	0		0.5	1
Biomass	#DEEBF7	0	0.0221788	158.385	3	6	FALSE	0		0.5	1
Biomass	#DEEBF7	0	0.0216473	158.881	3	6	FALSE	0		0.5	1
Biomass	#DEEBF7	0	0.0211143	159.377	3	6	FALSE	0		0.5	1
Biomass	#DEEBF7	0	0.020579	159.874	3	6	FALSE	0		0.5	1
Biomass	#DEEBF7	0	0.0200416	160.37	3	6	FALSE	0		0.5	1
Biomass	#DEEBF7	0	0.0195024	160.866	3	6	FALSE	0		0.5	1
Biomass	#DEEBF7	0	0.0189622	161.363	3	6	FALSE	0		0.5	1
Biomass	#DEEBF7	0	0.0184217	161.859	3	6	FALSE	0		0.5	1
Biomass	#DEEBF7	0	0.017882	162.355	3	6	FALSE	0		0.5	1
Biomass	#DEEBF7	0	0.0173442	162.852	3	6	FALSE	0		0.5	1
Biomass	#DEEBF7	0	0.0168107	163.348	3	6	FALSE	0		0.5	1
Biomass	#DEEBF7	0	0.0162829	163.844	3	6	FALSE	0		0.5	1
Biomass	#DEEBF7	0	0.0157623	164.341	3	6	FALSE	0		0.5	1
Biomass	#DEEBF7	0	0.0152505	164.837	3	6	FALSE	0		0.5	1
Biomass	#DEEBF7	0	0.0147488	165.333	3	6	FALSE	0		0.5	1
Biomass	#DEEBF7	0	0.0142589	165.83	3	6	FALSE	0		0.5	1
Biomass	#DEEBF7	0	0.0137821	166.326	3	6	FALSE	0		0.5	1
Biomass	#DEEBF7	0	0.0133226	166.822	3	6	FALSE	0		0.5	1
Biomass	#DEEBF7	0	0.0128786	167.319	3	6	FALSE	0		0.5	1
Biomass	#DEEBF7	0	0.0124506	167.815	3	6	FALSE	0		0.5	1
Biomass	#DEEBF7	0	0.0120388	168.311	3	6	FALSE	0		0.5	1
Biomass	#DEEBF7	0	0.0116433	168.808	3	6	FALSE	0		0.5	1
Biomass	#DEEBF7	0	0.0112637	169.304	3	6	FALSE	0		0.5	1
Biomass	#DEEBF7	0	0.0108998	169.8	3	6	FALSE	0		0.5	1
Biomass	#DEEBF7	0	0.0105526	170.297	3	6	FALSE	0		0.5	1
Biomass	#DEEBF7	0	0.0102181	170.793	3	6	FALSE	0		0.5	1
Biomass	#DEEBF7	0	0.00989479	171.289	3	6	FALSE	0		0.5	1
Biomass	#DEEBF7	0	0.00958111	171.786	3	6	FALSE	0		0.5	1
Biomass	#DEEBF7	0	0.00927542	172.282	3	6	FALSE	0		0.5	1
Biomass	#DEEBF7	0	0.00897603	172.778	3	6	FALSE	0		0.5	1
Biomass	#DEEBF7	0	0.00868141	173.275	3	6	FALSE	0		0.5	1
Biomass	#DEEBF7	0	0.00838967	173.771	3	6	FALSE	0		0.5	1
Biomass	#DEEBF7	0	0.00809885	174.267	3	6	FALSE	0		0.5	1
Biomass	#DEEBF7	0	0.00780782	174.764	3	6	FALSE	0		0.5	1
Biomass	#DEEBF7	0	0.00751574	175.26	3	6	FALSE	0		0.5	1
Biomass	#DEEBF7	0	0.00722201	175.756	3	6	FALSE	0		0.5	1
Biomass	#DEEBF7	0	0.00692634	176.253	3	6	FALSE	0		0.5	1
Biomass	#DEEBF7	0	0.00662865	176.749	3	6	FALSE	0		0.5	1
Biomass	#DEEBF7	0	0.00632958	177.245	3	6	FALSE	0		0.5	1
Biomass	#DEEBF7	0	0.00603032	177.742	3	6	FALSE	0		0.5	1
Biomass	#DEEBF7	0	0.00573209	178.238	3	6	FALSE	0		0.5	1
Biomass	#DEEBF7	0	0.00543638	178.735	3	6	FALSE	0		0.5	1
Biomass	#DEEBF7	0	0.0051449	179.231	3	6	FALSE	0		0.5	1
Biomass	#DEEBF7	0	0.0048595	179.727	3	6	FALSE	0		0.5	1
Biomass	#DEEBF7	0	0.00458353	180.224	3	6	FALSE	0		0.5	1
Biomass	#DEEBF7	0	0.00431958	180.72	3	6	FALSE	0		0.5	1
Biomass	#DEEBF7	0	0.00406902	181.216	3	6	FALSE	0		0.5	1
Biomass	#DEEBF7	0	0.00383382	181.713	3	6	FALSE	0		0.5	1
Biomass	#DEEBF7	0	0.00361585	182.209	3	6	FALSE	0		0.5	1
Biomass	#DEEBF7	0	0.00341678	182.705	3	6	FALSE	0		0.5	1
Biomass	#DEEBF7	0	0.00323806	183.202	3	6	FALSE	0		0.5	1
Biomass	#DEEBF7	0	0.00308422	183.698	3	6	FALSE	0		0.5	1
Biomass	#DEEBF7	0	0.00295425	184.194	3	6	FALSE	0		0.5	1
Biomass	#DEEBF7	0	0.00284709	184.691	3	6	FALSE	0		0.5	1
Biomass	#DEEBF7	0	0.0027626	185.187	3	6	FALSE	0		0.5	1
Biomass	#DEEBF7	0	0.00270024	185.683	3	6	FALSE	0		0.5	1
Biomass	#DEEBF7	0	0.00265913	186.18	3	6	FALSE	0		0.5	1
Biomass	#DEEBF7	0	0.00263803	186.676	3	6	FALSE	0		0.5	1
Biomass	#DEEBF7	0	0.00263808	187.172	3	6	FALSE	0		0.5	1
Biomass	#DEEBF7	0	0.00265397	187.669	3	6	FALSE	0		0.5	1
Biomass	#DEEBF7	0	0.00268277	188.165	3	6	FALSE	0		0.5	1
Biomass	#DEEBF7	0	0.0027219	188.661	3	6	FALSE	0		0.5	1
Biomass	#DEEBF7	0	0.00276863	189.158	3	6	FALSE	0		0.5	1
Biomass	#DEEBF7	0	0.00282016	189.654	3	6	FALSE	0		0.5	1
Biomass	#DEEBF7	0	0.00287365	190.15	3	6	FALSE	0		0.5	1
Biomass	#DEEBF7	0	0.00292524	190.647	3	6	FALSE	0		0.5	1
Biomass	#DEEBF7	0	0.00297189	191.143	3	6	FALSE	0		0.5	1
Biomass	#DEEBF7	0	0.00301119	191.639	3	6	FALSE	0		0.5	1
Biomass	#DEEBF7	0	0.00304096	192.136	3	6	FALSE	0		0.5	1
Biomass	#DEEBF7	0	0.0030593	192.632	3	6	FALSE	0		0.5	1
Biomass	#DEEBF7	0	0.00306461	193.128	3	6	FALSE	0		0.5	1
Biomass	#DEEBF7	0	0.00305521	193.625	3	6	FALSE	0		0.5	1
Biomass	#DEEBF7	0	0.00302786	194.121	3	6	FALSE	0		0.5	1
Biomass	#DEEBF7	0	0.00298496	194.617	3	6	FALSE	0		0.5	1
Biomass	#DEEBF7	0	0.00292678	195.114	3	6	FALSE	0		0.5	1
Biomass	#DEEBF7	0	0.00285391	195.61	3	6	FALSE	0		0.5	1
Biomass	#DEEBF7	0	0.00276729	196.106	3	6	FALSE	0		0.5	1
Biomass	#DEEBF7	0	0.00266815	196.603	3	6	FALSE	0		0.5	1
Biomass	#DEEBF7	0	0.00255753	197.099	3	6	FALSE	0		0.5	1
Biomass	#DEEBF7	0	0.00243706	197.595	3	6	FALSE	0		0.5	1
Biomass	#DEEBF7	0	0.00231041	198.092	3	6	FALSE	0		0.5	1
Biomass	#DEEBF7	0	0.00217971	198.588	3	6	FALSE	0		0.5	1
Biomass	#DEEBF7	0	0.00204711	199.084	3	6	FALSE	0		0.5	1
Biomass	#DEEBF7	0	0.00191471	199.581	3	6	FALSE	0		0.5	1
Biomass	#DEEBF7	0	0.00178458	200.077	3	6	FALSE	0		0.5	1
Biomass	#DEEBF7	0	0.00165921	200.573	3	6	FALSE	0		0.5	1
Biomass	#DEEBF7	0	0.00154118	201.07	3	6	FALSE	0		0.5	1
Biomass	#DEEBF7	0	0.00143135	201.566	3	6	FALSE	0		0.5	1
Biomass	#DEEBF7	0	0.0013309	202.062	3	6	FALSE	0		0.5	1
Biomass	#DEEBF7	0	0.00124075	202.559	3	6	FALSE	0		0.5	1
Biomass	#DEEBF7	0	0.00116162	203.055	3	6	FALSE	0		0.5	1
Biomass	#DEEBF7	0	0.00109394	203.551	3	6	FALSE	0		0.5	1
Biomass	#DEEBF7	0	0.00103926	204.048	3	6	FALSE	0		0.5	1
Biomass	#DEEBF7	0	0.000997137	204.544	3	6	FALSE	0		0.5	1
Biomass	#DEEBF7	0	0.000966107	205.04	3	6	FALSE	0		0.5	1
Biomass	#DEEBF7	0	0.000945593	205.537	3	6	FALSE	0		0.5	1
Biomass	#DEEBF7	0	0.000934878	206.033	3	6	FALSE	0		0.5	1
Biomass	#DEEBF7	0	0.000933122	206.53	3	6	FALSE	0		0.5	1
Biomass	#DEEBF7	0	0.00093938	207.026	3	6	FALSE	0		0.5	1
Biomass	#DEEBF7	0	0.000953393	207.522	3	6	FALSE	0		0.5	1
Biomass	#DEEBF7	0	0.000973127	208.019	3	6	FALSE	0		0.5	1
Biomass	#DEEBF7	0	0.000997007	208.515	3	6	FALSE	0		0.5	1
Biomass	#DEEBF7	0	0.00102388	209.011	3	6	FALSE	0		0.5	1
Biomass	#DEEBF7	0	0.00105259	209.508	3	6	FALSE	0		0.5	1
Biomass	#DEEBF7	0	0.00108202	210.004	3	6	FALSE	0		0.5	1
Biomass	#DEEBF7	0	0.00111108	210.5	3	6	FALSE	0		0.5	1
Biomass	#DEEBF7	0	0.00113821	210.997	3	6	FALSE	0		0.5	1
Biomass	#DEEBF7	0	0.0011624	211.493	3	6	FALSE	0		0.5	1
Biomass	#DEEBF7	0	0.00118286	211.989	3	6	FALSE	0		0.5	1
Biomass	#DEEBF7	0	0.00119882	212.486	3	6	FALSE	0		0.5	1
Biomass	#DEEBF7	0	0.0012096	212.982	3	6	FALSE	0		0.5	1
Biomass	#DEEBF7	0	0.00121465	213.478	3	6	FALSE	0		0.5	1
Biomass	#DEEBF7	0	0.0012135	213.975	3	6	FALSE	0		0.5	1
Biomass	#DEEBF7	0	0.00120446	214.471	3	6	FALSE	0		0.5	1
Biomass	#DEEBF7	0	0.00118866	214.967	3	6	FALSE	0		0.5	1
Biomass	#DEEBF7	0	0.00116618	215.464	3	6	FALSE	0		0.5	1
Biomass	#DEEBF7	0	0.0011372	215.96	3	6	FALSE	0		0.5	1
Biomass	#DEEBF7	0	0.001102	216.456	3	6	FALSE	0		0.5	1
Biomass	#DEEBF7	0	0.001061	216.953	3	6	FALSE	0		0.5	1
Biomass	#DEEBF7	0	0.0010146	217.449	3	6	FALSE	0		0.5	1
Biomass	#DEEBF7	0	0.000962935	217.945	3	6	FALSE	0		0.5	1
Biomass	#DEEBF7	0	0.000907711	218.442	3	6	FALSE	0		0.5	1
Biomass	#DEEBF7	0	0.000849721	218.938	3	6	FALSE	0		0.5	1
Biomass	#DEEBF7	0	0.000789778	219.434	3	6	FALSE	0		0.5	1
Biomass	#DEEBF7	0	0.000728697	219.931	3	6	FALSE	0		0.5	1
Biomass	#DEEBF7	0	0.000667281	220.427	3	6	FALSE	0		0.5	1
Biomass	#DEEBF7	0	0.000606376	220.923	3	6	FALSE	0		0.5	1
Biomass	#DEEBF7	0	0.000547048	221.42	3	6	FALSE	0		0.5	1
Biomass	#DEEBF7	0	0.000489813	221.916	3	6	FALSE	0		0.5	1
Biomass	#DEEBF7	0	0.00043518	222.412	3	6	FALSE	0		0.5	1
Biomass	#DEEBF7	0	0.000383569	222.909	3	6	FALSE	0		0.5	1
Biomass	#DEEBF7	0	0.000335314	223.405	3	6	FALSE	0		0.5	1
Biomass	#DEEBF7	0	0.000290661	223.901	3	6	FALSE	0		0.5	1
Biomass	#DEEBF7	0	0.000250081	224.398	3	6	FALSE	0		0.5	1
Biomass	#DEEBF7	0	0.000213797	224.894	3	6	FALSE	0		0.5	1
Biomass	#DEEBF7	0	0.000181275	225.39	3	6	FALSE	0		0.5	1
Biomass	#DEEBF7	0	0.000152398	225.887	3	6	FALSE	0		0.5	1
Biomass	#DEEBF7	0	0.000127001	226.383	3	6	FALSE	0		0.5	1
Biomass	#DEEBF7	0	0.000104884	226.879	3	6	FALSE	0		0.5	1
Biomass	#DEEBF7	0	8.58161e-05	227.376	3	6	FALSE	0		0.5	1
Biomass	#DEEBF7	0	6.98142e-05	227.872	3	6	FALSE	0		0.5	1
Biomass	#DEEBF7	0	5.64748e-05	228.368	3	6	FALSE	0		0.5	1
Biomass	#DEEBF7	0	4.52722e-05	228.865	3	6	FALSE	0		0.5	1
Biomass	#DEEBF7	0	3.59537e-05	229.361	3	6	FALSE	0		0.5	1
Biomass	#DEEBF7	0	2.82793e-05	229.857	3	6	FALSE	0		0.5	1
Biomass	#DEEBF7	0	2.20235e-05	230.354	3	6	FALSE	0		0.5	1
Biomass	#DEEBF7	0	1.69781e-05	230.85	3	6	FALSE	0		0.5	1
Biomass	#DEEBF7	0	1.30631e-05	231.346	3	6	FALSE	0		0.5	1
Biomass	#DEEBF7	0	9.99231e-06	231.843	3	6	FALSE	0		0.5	1
Biomass	#DEEBF7	0	6.55172e-06	-18.7006	4	1	FALSE	0		0.5	1
Biomass	#DEEBF7	0	8.9202e-06	-18.0562	4	1	FALSE	0		0.5	1
Biomass	#DEEBF7	0	1.20156e-05	-17.4118	4	1	FALSE	0		0.5	1
Biomass	#DEEBF7	0	1.60184e-05	-16.7673	4	1	FALSE	0		0.5	1
Biomass	#DEEBF7	0	2.14169e-05	-16.1229	4	1	FALSE	0		0.5	1
Biomass	#DEEBF7	0	2.83444e-05	-15.4784	4	1	FALSE	0		0.5	1
Biomass	#DEEBF7	0	3.71327e-05	-14.834	4	1	FALSE	0		0.5	1
Biomass	#DEEBF7	0	4.81686e-05	-14.1896	4	1	FALSE	0		0.5	1
Biomass	#DEEBF7	0	6.18922e-05	-13.5451	4	1	FALSE	0		0.5	1
Biomass	#DEEBF7	0	7.87993e-05	-12.9007	4	1	FALSE	0		0.5	1
Biomass	#DEEBF7	0	9.94427e-05	-12.2562	4	1	FALSE	0		0.5	1
Biomass	#DEEBF7	0	0.000124972	-11.6118	4	1	FALSE	0		0.5	1
Biomass	#DEEBF7	0	0.000156225	-10.9674	4	1	FALSE	0		0.5	1
Biomass	#DEEBF7	0	0.000193612	-10.3229	4	1	FALSE	0		0.5	1
Biomass	#DEEBF7	0	0.000237957	-9.67849	4	1	FALSE	0		0.5	1
Biomass	#DEEBF7	0	0.00029013	-9.03405	4	1	FALSE	0		0.5	1
Biomass	#DEEBF7	0	0.000351043	-8.38961	4	1	FALSE	0		0.5	1
Biomass	#DEEBF7	0	0.000421636	-7.74517	4	1	FALSE	0		0.5	1
Biomass	#DEEBF7	0	0.000503155	-7.10073	4	1	FALSE	0		0.5	1
Biomass	#DEEBF7	0	0.000598476	-6.45629	4	1	FALSE	0		0.5	1
Biomass	#DEEBF7	0	0.000706871	-5.81185	4	1	FALSE	0		0.5	1
Biomass	#DEEBF7	0	0.000829321	-5.16741	4	1	FALSE	0		0.5	1
Biomass	#DEEBF7	0	0.000966793	-4.52297	4	1	FALSE	0		0.5	1
Biomass	#DEEBF7	0	0.00112023	-3.87853	4	1	FALSE	0		0.5	1
Biomass	#DEEBF7	0	0.00129056	-3.23409	4	1	FALSE	0		0.5	1
Biomass	#DEEBF7	0	0.0014787	-2.58966	4	1	FALSE	0		0.5	1
Biomass	#DEEBF7	0	0.00168809	-1.94522	4	1	FALSE	0		0.5	1
Biomass	#DEEBF7	0	0.00191851	-1.30078	4	1	FALSE	0		0.5	1
Biomass	#DEEBF7	0	0.00216984	-0.656337	4	1	FALSE	0		0.5	1
Biomass	#DEEBF7	0	0.00244306	-0.0118979	4	1	FALSE	0		0.5	1
Biomass	#DEEBF7	0	0.00273925	0.632541	4	1	FALSE	0		0.5	1
Biomass	#DEEBF7	0	0.00305962	1.27698	4	1	FALSE	0		0.5	1
Biomass	#DEEBF7	0	0.00340553	1.92142	4	1	FALSE	0		0.5	1
Biomass	#DEEBF7	0	0.00378006	2.56586	4	1	FALSE	0		0.5	1
Biomass	#DEEBF7	0	0.00418822	3.2103	4	1	FALSE	0		0.5	1
Biomass	#DEEBF7	0	0.00462888	3.85474	4	1	FALSE	0		0.5	1
Biomass	#DEEBF7	0	0.00510498	4.49918	4	1	FALSE	0		0.5	1
Biomass	#DEEBF7	0	0.00561995	5.14362	4	1	FALSE	0		0.5	1
Biomass	#DEEBF7	0	0.00617775	5.78806	4	1	FALSE	0		0.5	1
Biomass	#DEEBF7	0	0.00678292	6.4325	4	1	FALSE	0		0.5	1
Biomass	#DEEBF7	0	0.00744054	7.07693	4	1	FALSE	0		0.5	1
Biomass	#DEEBF7	0	0.0081669	7.72137	4	1	FALSE	0		0.5	1
Biomass	#DEEBF7	0	0.00896269	8.36581	4	1	FALSE	0		0.5	1
Biomass	#DEEBF7	0	0.00983362	9.01025	4	1	FALSE	0		0.5	1
Biomass	#DEEBF7	0	0.0107875	9.65469	4	1	FALSE	0		0.5	1
Biomass	#DEEBF7	0	0.0118326	10.2991	4	1	FALSE	0		0.5	1
Biomass	#DEEBF7	0	0.0129773	10.9436	4	1	FALSE	0		0.5	1
Biomass	#DEEBF7	0	0.0142304	11.588	4	1	FALSE	0		0.5	1
Biomass	#DEEBF7	0	0.0156108	12.2324	4	1	FALSE	0		0.5	1
Biomass	#DEEBF7	0	0.0171335	12.8769	4	1	FALSE	0		0.5	1
Biomass	#DEEBF7	0	0.0187942	13.5213	4	1	FALSE	0		0.5	1
Biomass	#DEEBF7	0	0.0206005	14.1658	4	1	FALSE	0		0.5	1
Biomass	#DEEBF7	0	0.0225594	14.8102	4	1	FALSE	0		0.5	1
Biomass	#DEEBF7	0	0.0246771	15.4546	4	1	FALSE	0		0.5	1
Biomass	#DEEBF7	0	0.0269591	16.0991	4	1	FALSE	0		0.5	1
Biomass	#DEEBF7	0	0.0294097	16.7435	4	1	FALSE	0		0.5	1
Biomass	#DEEBF7	0	0.0320642	17.388	4	1	FALSE	0		0.5	1
Biomass	#DEEBF7	0	0.0348933	18.0324	4	1	FALSE	0		0.5	1
Biomass	#DEEBF7	0	0.037897	18.6768	4	1	FALSE	0		0.5	1
Biomass	#DEEBF7	0	0.0410749	19.3213	4	1	FALSE	0		0.5	1
Biomass	#DEEBF7	0	0.0444254	19.9657	4	1	FALSE	0		0.5	1
Biomass	#DEEBF7	0	0.0479463	20.6102	4	1	FALSE	0		0.5	1
Biomass	#DEEBF7	0	0.0516348	21.2546	4	1	FALSE	0		0.5	1
Biomass	#DEEBF7	0	0.0555046	21.899	4	1	FALSE	0		0.5	1
Biomass	#DEEBF7	0	0.059547	22.5435	4	1	FALSE	0		0.5	1
Biomass	#DEEBF7	0	0.0637457	23.1879	4	1	FALSE	0		0.5	1
Biomass	#DEEBF7	0	0.0680984	23.8324	4	1	FALSE	0		0.5	1
Biomass	#DEEBF7	0	0.0726029	24.4768	4	1	FALSE	0		0.5	1
Biomass	#DEEBF7	0	0.0772584	25.1212	4	1	FALSE	0		0.5	1
Biomass	#DEEBF7	0	0.0820647	25.7657	4	1	FALSE	0		0.5	1
Biomass	#DEEBF7	0	0.0870271	26.4101	4	1	FALSE	0		0.5	1
Biomass	#DEEBF7	0	0.0921696	27.0546	4	1	FALSE	0		0.5	1
Biomass	#DEEBF7	0	0.0974731	27.699	4	1	FALSE	0		0.5	1
Biomass	#DEEBF7	0	0.102944	28.3434	4	1	FALSE	0		0.5	1
Biomass	#DEEBF7	0	0.108589	28.9879	4	1	FALSE	0		0.5	1
Biomass	#DEEBF7	0	0.114417	29.6323	4	1	FALSE	0		0.5	1
Biomass	#DEEBF7	0	0.120437	30.2767	4	1	FALSE	0		0.5	1
Biomass	#DEEBF7	0	0.12666	30.9212	4	1	FALSE	0		0.5	1
Biomass	#DEEBF7	0	0.133126	31.5656	4	1	FALSE	0		0.5	1
Biomass	#DEEBF7	0	0.139833	32.2101	4	1	FALSE	0		0.5	1
Biomass	#DEEBF7	0	0.146779	32.8545	4	1	FALSE	0		0.5	1
Biomass	#DEEBF7	0	0.153976	33.4989	4	1	FALSE	0		0.5	1
Biomass	#DEEBF7	0	0.161433	34.1434	4	1	FALSE	0		0.5	1
Biomass	#DEEBF7	0	0.169161	34.7878	4	1	FALSE	0		0.5	1
Biomass	#DEEBF7	0	0.177166	35.4323	4	1	FALSE	0		0.5	1
Biomass	#DEEBF7	0	0.185474	36.0767	4	1	FALSE	0		0.5	1
Biomass	#DEEBF7	0	0.194114	36.7211	4	1	FALSE	0		0.5	1
Biomass	#6BAED6	0	0.203056	37.3656	4	2	FALSE	0		0.5	1
Biomass	#6BAED6	0	0.212303	38.01	4	2	FALSE	0		0.5	1
Biomass	#6BAED6	0	0.221858	38.6545	4	2	FALSE	0		0.5	1
Biomass	#6BAED6	0	0.231725	39.2989	4	2	FALSE	0		0.5	1
Biomass	#6BAED6	0	0.241905	39.9433	4	2	FALSE	0		0.5	1
Biomass	#6BAED6	0	0.252399	40.5878	4	2	FALSE	0		0.5	1
Biomass	#6BAED6	0	0.263258	41.2322	4	2	FALSE	0		0.5	1
Biomass	#6BAED6	0	0.274437	41.8767	4	2	FALSE	0		0.5	1
Biomass	#6BAED6	0	0.285927	42.5211	4	2	FALSE	0		0.5	1
Biomass	#6BAED6	0	0.297723	43.1655	4	2	FALSE	0		0.5	1
Biomass	#6BAED6	0	0.309822	43.81	4	2	FALSE	0		0.5	1
Biomass	#6BAED6	0	0.322217	44.4544	4	2	FALSE	0		0.5	1
Biomass	#6BAED6	0	0.3349	45.0989	4	2	FALSE	0		0.5	1
Biomass	#6BAED6	0	0.347886	45.7433	4	2	FALSE	0		0.5	1
Biomass	#6BAED6	0	0.361167	46.3877	4	2	FALSE	0		0.5	1
Biomass	#6BAED6	0	0.374702	47.0322	4	2	FALSE	0		0.5	1
Biomass	#6BAED6	0	0.388479	47.6766	4	2	FALSE	0		0.5	1
Biomass	#6BAED6	0	0.402485	48.321	4	2	FALSE	0		0.5	1
Biomass	#6BAED6	0	0.416707	48.9655	4	2	FALSE	0		0.5	1
Biomass	#6BAED6	0	0.431132	49.6099	4	2	FALSE	0		0.5	1
Biomass	#6BAED6	0	0.445746	50.2544	4	2	FALSE	0		0.5	1
Biomass	#6BAED6	0	0.460565	50.8988	4	2	FALSE	0		0.5	1
Biomass	#6BAED6	0	0.475542	51.5432	4	2	FALSE	0		0.5	1
Biomass	#6BAED6	0	0.490665	52.1877	4	2	FALSE	0		0.5	1
Biomass	#6BAED6	0	0.505922	52.8321	4	2	FALSE	0		0.5	1
Biomass	#6BAED6	0	0.5213	53.4766	4	2	FALSE	0		0.5	1
Biomass	#6BAED6	0	0.536789	54.121	4	2	FALSE	0		0.5	1
Biomass	#6BAED6	0	0.552374	54.7654	4	2	FALSE	0		0.5	1
Biomass	#6BAED6	0	0.568047	55.4099	4	2	FALSE	0		0.5	1
Biomass	#6BAED6	0	0.583786	56.0543	4	2	FALSE	0		0.5	1
Biomass	#6BAED6	0	0.599563	56.6988	4	2	FALSE	0		0.5	1
Biomass	#6BAED6	0	0.615357	57.3432	4	2	FALSE	0		0.5	1
Biomass	#6BAED6	0	0.631141	57.9876	4	2	FALSE	0		0.5	1
Biomass	#6BAED6	0	0.64689	58.6321	4	2	FALSE	0		0.5	1
Biomass	#6BAED6	0	0.66257	59.2765	4	2	FALSE	0		0.5	1
Biomass	#6BAED6	0	0.678147	59.921	4	2	FALSE	0		0.5	1
Biomass	#6BAED6	0	0.693556	60.5654	4	2	FALSE	0		0.5	1
Biomass	#6BAED6	0	0.708778	61.2098	4	2	FALSE	0		0.5	1
Biomass	#6BAED6	0	0.723775	61.8543	4	2	FALSE	0		0.5	1
Biomass	#6BAED6	0	0.738514	62.4987	4	2	FALSE	0		0.5	1
Biomass	#6BAED6	0	0.752962	63.1432	4	2	FALSE	0		0.5	1
Biomass	#6BAED6	0	0.767088	63.7876	4	2	FALSE	0		0.5	1
Biomass	#6BAED6	0	0.780868	64.432	4	2	FALSE	0		0.5	1
Biomass	#08306B	0	0.794228	65.0765	4	3	FALSE	0		0.5	1
Biomass	#08306B	0	0.807181	65.7209	4	3	FALSE	0		0.5	1
Biomass	#08306B	0	0.819738	66.3654	4	3	FALSE	0		0.5	1
Biomass	#08306B	0	0.831898	67.0098	4	3	FALSE	0		0.5	1
Biomass	#08306B	0	0.843661	67.6542	4	3	FALSE	0		0.5	1
Biomass	#08306B	0	0.855033	68.2987	4	3	FALSE	0		0.5	1
Biomass	#08306B	0	0.866022	68.9431	4	3	FALSE	0		0.5	1
Biomass	#08306B	0	0.876616	69.5875	4	3	FALSE	0		0.5	1
Biomass	#08306B	0	0.886801	70.232	4	3	FALSE	0		0.5	1
Biomass	#08306B	0	0.896632	70.8764	4	3	FALSE	0		0.5	1
Biomass	#08306B	0	0.906112	71.5209	4	3	FALSE	0		0.5	1
Biomass	#08306B	0	0.915241	72.1653	4	3	FALSE	0		0.5	1
Biomass	#08306B	0	0.924016	72.8097	4	3	FALSE	0		0.5	1
Biomass	#08306B	0	0.932426	73.4542	4	3	FALSE	0		0.5	1
Biomass	#08306B	0	0.94046	74.0986	4	3	FALSE	0		0.5	1
Biomass	#08306B	0	0.948029	74.7431	4	3	FALSE	0		0.5	1
Biomass	#08306B	0	0.955163	75.3875	4	3	FALSE	0		0.5	1
Biomass	#08306B	0	0.961845	76.0319	4	3	FALSE	0		0.5	1
Biomass	#08306B	0	0.96805	76.6764	4	3	FALSE	0		0.5	1
Biomass	#08306B	0	0.973754	77.3208	4	3	FALSE	0		0.5	1
Biomass	#08306B	0	0.978934	77.9653	4	3	FALSE	0		0.5	1
Biomass	#08306B	0	0.983573	78.6097	4	3	FALSE	0		0.5	1
Biomass	#08306B	0	0.987606	79.2541	4	3	FALSE	0		0.5	1
Biomass	#08306B	0	0.991018	79.8986	4	3	FALSE	0		0.5	1
Biomass	#08306B	0	0.993863	80.543	4	3	FALSE	0		0.5	1
Biomass	#08306B	0	0.996149	81.1875	4	3	FALSE	0		0.5	1
Biomass	#08306B	0	0.997888	81.8319	4	3	FALSE	0		0.5	1
Biomass	#08306B	0	0.999096	82.4763	4	3	FALSE	0		0.5	1
Biomass	#08306B	0	0.999794	83.1208	4	3	FALSE	0		0.5	1
Biomass	#08306B	0	1	83.7652	4	3	FALSE	0		0.5	1
Biomass	#08306B	0	0.999667	84.4097	4	3	FALSE	0		0.5	1
Biomass	#08306B	0	0.998906	85.0541	4	3	FALSE	0		0.5	1
Biomass	#08306B	0	0.99774	85.6985	4	3	FALSE	0		0.5	1
Biomass	#08306B	0	0.996186	86.343	4	3	FALSE	0		0.5	1
Biomass	#08306B	0	0.994263	86.9874	4	3	FALSE	0		0.5	1
Biomass	#08306B	0	0.991983	87.6318	4	3	FALSE	0		0.5	1
Biomass	#08306B	0	0.989356	88.2763	4	3	FALSE	0		0.5	1
Biomass	#08306B	0	0.98635	88.9207	4	4	FALSE	0		0.5	1
Biomass	#08306B	0	0.982979	89.5652	4	4	FALSE	0		0.5	1
Biomass	#08306B	0	0.979267	90.2096	4	4	FALSE	0		0.5	1
Biomass	#08306B	0	0.975209	90.854	4	4	FALSE	0		0.5	1
Biomass	#08306B	0	0.970802	91.4985	4	4	FALSE	0		0.5	1
Biomass	#08306B	0	0.96604	92.1429	4	4	FALSE	0		0.5	1
Biomass	#08306B	0	0.96092	92.7874	4	4	FALSE	0		0.5	1
Biomass	#08306B	0	0.955423	93.4318	4	4	FALSE	0		0.5	1
Biomass	#08306B	0	0.949506	94.0762	4	4	FALSE	0		0.5	1
Biomass	#08306B	0	0.943224	94.7207	4	4	FALSE	0		0.5	1
Biomass	#08306B	0	0.936577	95.3651	4	4	FALSE	0		0.5	1
Biomass	#08306B	0	0.92957	96.0096	4	4	FALSE	0		0.5	1
Biomass	#08306B	0	0.922209	96.654	4	4	FALSE	0		0.5	1
Biomass	#08306B	0	0.914501	97.2984	4	4	FALSE	0		0.5	1
Biomass	#08306B	0	0.906454	97.9429	4	4	FALSE	0		0.5	1
Biomass	#08306B	0	0.898035	98.5873	4	4	FALSE	0		0.5	1
Biomass	#08306B	0	0.889288	99.2318	4	4	FALSE	0		0.5	1
Biomass	#08306B	0	0.880241	99.8762	4	4	FALSE	0		0.5	1
Biomass	#08306B	0	0.870905	100.521	4	4	FALSE	0		0.5	1
Biomass	#08306B	0	0.861294	101.165	4	4	FALSE	0		0.5	1
Biomass	#08306B	0	0.851422	101.81	4	4	FALSE	0		0.5	1
Biomass	#08306B	0	0.8413	102.454	4	4	FALSE	0		0.5	1
Biomass	#08306B	0	0.830929	103.098	4	4	FALSE	0		0.5	1
Biomass	#08306B	0	0.820311	103.743	4	4	FALSE	0		0.5	1
Biomass	#08306B	0	0.809489	104.387	4	4	FALSE	0		0.5	1
Biomass	#08306B	0	0.798476	105.032	4	4	FALSE	0		0.5	1
Biomass	#08306B	0	0.787283	105.676	4	4	FALSE	0		0.5	1
Biomass	#08306B	0	0.775924	106.321	4	4	FALSE	0		0.5	1
Biomass	#08306B	0	0.764411	106.965	4	4	FALSE	0		0.5	1
Biomass	#08306B	0	0.752758	107.609	4	4	FALSE	0		0.5	1
Biomass	#08306B	0	0.74096	108.254	4	4	FALSE	0		0.5	1
Biomass	#08306B	0	0.729054	108.898	4	4	FALSE	0		0.5	1
Biomass	#08306B	0	0.717058	109.543	4	4	FALSE	0		0.5	1
Biomass	#08306B	0	0.704989	110.187	4	4	FALSE	0		0.5	1
Biomass	#08306B	0	0.692862	110.832	4	4	FALSE	0		0.5	1
Biomass	#08306B	0	0.680696	111.476	4	4	FALSE	0		0.5	1
Biomass	#08306B	0	0.66851	112.121	4	4	FALSE	0		0.5	1
Biomass	#08306B	0	0.656324	112.765	4	4	FALSE	0		0.5	1
Biomass	#08306B	0	0.644164	113.409	4	4	FALSE	0		0.5	1
Biomass	#08306B	0	0.63205	114.054	4	4	FALSE	0		0.5	1
Biomass	#08306B	0	0.619999	114.698	4	4	FALSE	0		0.5	1
Biomass	#6BAED6	0	0.608028	115.343	4	5	FALSE	0		0.5	1
Biomass	#6BAED6	0	0.596155	115.987	4	5	FALSE	0		0.5	1
Biomass	#6BAED6	0	0.584393	116.632	4	5	FALSE	0		0.5	1
Biomass	#6BAED6	0	0.572758	117.276	4	5	FALSE	0		0.5	1
Biomass	#6BAED6	0	0.561286	117.92	4	5	FALSE	0		0.5	1
Biomass	#6BAED6	0	0.549962	118.565	4	5	FALSE	0		0.5	1
Biomass	#6BAED6	0	0.538794	119.209	4	5	FALSE	0		0.5	1
Biomass	#6BAED6	0	0.527785	119.854	4	5	FALSE	0		0.5	1
Biomass	#6BAED6	0	0.516939	120.498	4	5	FALSE	0		0.5	1
Biomass	#6BAED6	0	0.506258	121.143	4	5	FALSE	0		0.5	1
Biomass	#6BAED6	0	0.495742	121.787	4	5	FALSE	0		0.5	1
Biomass	#6BAED6	0	0.48541	122.432	4	5	FALSE	0		0.5	1
Biomass	#6BAED6	0	0.475253	123.076	4	5	FALSE	0		0.5	1
Biomass	#6BAED6	0	0.465259	123.72	4	5	FALSE	0		0.5	1
Biomass	#6BAED6	0	0.455425	124.365	4	5	FALSE	0		0.5	1
Biomass	#6BAED6	0	0.445749	125.009	4	5	FALSE	0		0.5	1
Biomass	#6BAED6	0	0.436231	125.654	4	5	FALSE	0		0.5	1
Biomass	#6BAED6	0	0.426868	126.298	4	5	FALSE	0		0.5	1
Biomass	#6BAED6	0	0.417663	126.943	4	5	FALSE	0		0.5	1
Biomass	#6BAED6	0	0.408631	127.587	4	5	FALSE	0		0.5	1
Biomass	#6BAED6	0	0.399745	128.232	4	5	FALSE	0		0.5	1
Biomass	#6BAED6	0	0.391001	128.876	4	5	FALSE	0		0.5	1
Biomass	#6BAED6	0	0.382396	129.52	4	5	FALSE	0		0.5	1
Biomass	#6BAED6	0	0.373923	130.165	4	5	FALSE	0		0.5	1
Biomass	#6BAED6	0	0.365576	130.809	4	5	FALSE	0		0.5	1
Biomass	#6BAED6	0	0.357348	131.454	4	5	FALSE	0		0.5	1
Biomass	#6BAED6	0	0.349246	132.098	4	5	FALSE	0		0.5	1
Biomass	#6BAED6	0	0.341248	132.743	4	5	FALSE	0		0.5	1
Biomass	#6BAED6	0	0.333343	133.387	4	5	FALSE	0		0.5	1
Biomass	#6BAED6	0	0.325521	134.031	4	5	FALSE	0		0.5	1
Biomass	#6BAED6	0	0.317779	134.676	4	5	FALSE	0		0.5	1
Biomass	#6BAED6	0	0.310109	135.32	4	5	FALSE	0		0.5	1
Biomass	#6BAED6	0	0.30251	135.965	4	5	FALSE	0		0.5	1
Biomass	#6BAED6	0	0.294985	136.609	4	5	FALSE	0		0.5	1
Biomass	#6BAED6	0	0.28754	137.254	4	5	FALSE	0		0.5	1
Biomass	#6BAED6	0	0.280173	137.898	4	5	FALSE	0		0.5	1
Biomass	#6BAED6	0	0.272891	138.543	4	5	FALSE	0		0.5	1
Biomass	#6BAED6	0	0.265704	139.187	4	5	FALSE	0		0.5	1
Biomass	#6BAED6	0	0.258623	139.831	4	5	FALSE	0		0.5	1
Biomass	#6BAED6	0	0.251659	140.476	4	5	FALSE	0		0.5	1
Biomass	#6BAED6	0	0.244826	141.12	4	5	FALSE	0		0.5	1
Biomass	#6BAED6	0	0.238163	141.765	4	5	FALSE	0		0.5	1
Biomass	#6BAED6	0	0.23166	142.409	4	5	FALSE	0		0.5	1
Biomass	#6BAED6	0	0.225326	143.054	4	5	FALSE	0		0.5	1
Biomass	#6BAED6	0	0.219164	143.698	4	5	FALSE	0		0.5	1
Biomass	#6BAED6	0	0.21318	144.343	4	5	FALSE	0		0.5	1
Biomass	#6BAED6	0	0.207373	144.987	4	5	FALSE	0		0.5	1
Biomass	#6BAED6	0	0.201741	145.631	4	5	FALSE	0		0.5	1
Biomass	#6BAED6	0	0.196292	146.276	4	5	FALSE	0		0.5	1
Biomass	#6BAED6	0	0.191013	146.92	4	5	FALSE	0		0.5	1
Biomass	#6BAED6	0	0.185875	147.565	4	5	FALSE	0		0.5	1
Biomass	#6BAED6	0	0.180862	148.209	4	5	FALSE	0		0.5	1
Biomass	#6BAED6	0	0.17596	148.854	4	5	FALSE	0		0.5	1
Biomass	#6BAED6	0	0.171151	149.498	4	5	FALSE	0		0.5	1
Biomass	#6BAED6	0	0.166419	150.142	4	5	FALSE	0		0.5	1
Biomass	#6BAED6	0	0.161748	150.787	4	5	FALSE	0		0.5	1
Biomass	#6BAED6	0	0.157127	151.431	4	5	FALSE	0		0.5	1
Biomass	#6BAED6	0	0.152535	152.076	4	5	FALSE	0		0.5	1
Biomass	#6BAED6	0	0.147963	152.72	4	5	FALSE	0		0.5	1
Biomass	#6BAED6	0	0.143406	153.365	4	5	FALSE	0		0.5	1
Biomass	#6BAED6	0	0.13886	154.009	4	5	FALSE	0		0.5	1
Biomass	#6BAED6	0	0.134326	154.654	4	5	FALSE	0		0.5	1
Biomass	#6BAED6	0	0.129805	155.298	4	5	FALSE	0		0.5	1
Biomass	#6BAED6	0	0.125307	155.942	4	5	FALSE	0		0.5	1
Biomass	#6BAED6	0	0.120843	156.587	4	5	FALSE	0		0.5	1
Biomass	#DEEBF7	0	0.116421	157.231	4	6	FALSE	0		0.5	1
Biomass	#DEEBF7	0	0.112054	157.876	4	6	FALSE	0		0.5	1
Biomass	#DEEBF7	0	0.107755	158.52	4	6	FALSE	0		0.5	1
Biomass	#DEEBF7	0	0.103538	159.165	4	6	FALSE	0		0.5	1
Biomass	#DEEBF7	0	0.0994158	159.809	4	6	FALSE	0		0.5	1
Biomass	#DEEBF7	0	0.0954066	160.453	4	6	FALSE	0		0.5	1
Biomass	#DEEBF7	0	0.0915385	161.098	4	6	FALSE	0		0.5	1
Biomass	#DEEBF7	0	0.087806	161.742	4	6	FALSE	0		0.5	1
Biomass	#DEEBF7	0	0.0842179	162.387	4	6	FALSE	0		0.5	1
Biomass	#DEEBF7	0	0.0807811	163.031	4	6	FALSE	0		0.5	1
Biomass	#DEEBF7	0	0.0775009	163.676	4	6	FALSE	0		0.5	1
Biomass	#DEEBF7	0	0.074381	164.32	4	6	FALSE	0		0.5	1
Biomass	#DEEBF7	0	0.0714232	164.965	4	6	FALSE	0		0.5	1
Biomass	#DEEBF7	0	0.0686509	165.609	4	6	FALSE	0		0.5	1
Biomass	#DEEBF7	0	0.0660435	166.253	4	6	FALSE	0		0.5	1
Biomass	#DEEBF7	0	0.0635904	166.898	4	6	FALSE	0		0.5	1
Biomass	#DEEBF7	0	0.0612862	167.542	4	6	FALSE	0		0.5	1
Biomass	#DEEBF7	0	0.0591239	168.187	4	6	FALSE	0		0.5	1
Biomass	#DEEBF7	0	0.0570957	168.831	4	6	FALSE	0		0.5	1
Biomass	#DEEBF7	0	0.055193	169.476	4	6	FALSE	0		0.5	1
Biomass	#DEEBF7	0	0.053413	170.12	4	6	FALSE	0		0.5	1
Biomass	#DEEBF7	0	0.0517473	170.765	4	6	FALSE	0		0.5	1
Biomass	#DEEBF7	0	0.0501717	171.409	4	6	FALSE	0		0.5	1
Biomass	#DEEBF7	0	0.0486753	172.053	4	6	FALSE	0		0.5	1
Biomass	#DEEBF7	0	0.0472472	172.698	4	6	FALSE	0		0.5	1
Biomass	#DEEBF7	0	0.0458769	173.342	4	6	FALSE	0		0.5	1
Biomass	#DEEBF7	0	0.0445541	173.987	4	6	FALSE	0		0.5	1
Biomass	#DEEBF7	0	0.0432691	174.631	4	6	FALSE	0		0.5	1
Biomass	#DEEBF7	0	0.0420159	175.276	4	6	FALSE	0		0.5	1
Biomass	#DEEBF7	0	0.0407808	175.92	4	6	FALSE	0		0.5	1
Biomass	#DEEBF7	0	0.039557	176.564	4	6	FALSE	0		0.5	1
Biomass	#DEEBF7	0	0.0383397	177.209	4	6	FALSE	0		0.5	1
Biomass	#DEEBF7	0	0.037125	177.853	4	6	FALSE	0		0.5	1
Biomass	#DEEBF7	0	0.0359104	178.498	4	6	FALSE	0		0.5	1
Biomass	#DEEBF7	0	0.0346945	179.142	4	6	FALSE	0		0.5	1
Biomass	#DEEBF7	0	0.0334772	179.787	4	6	FALSE	0		0.5	1
Biomass	#DEEBF7	0	0.0322607	180.431	4	6	FALSE	0		0.5	1
Biomass	#DEEBF7	0	0.0310477	181.076	4	6	FALSE	0		0.5	1
Biomass	#DEEBF7	0	0.0298418	181.72	4	6	FALSE	0		0.5	1
Biomass	#DEEBF7	0	0.028647	182.364	4	6	FALSE	0		0.5	1
Biomass	#DEEBF7	0	0.0274677	183.009	4	6	FALSE	0		0.5	1
Biomass	#DEEBF7	0	0.0263085	183.653	4	6	FALSE	0		0.5	1
Biomass	#DEEBF7	0	0.0251744	184.298	4	6	FALSE	0		0.5	1
Biomass	#DEEBF7	0	0.0240753	184.942	4	6	FALSE	0		0.5	1
Biomass	#DEEBF7	0	0.0230109	185.587	4	6	FALSE	0		0.5	1
Biomass	#DEEBF7	0	0.0219843	186.231	4	6	FALSE	0		0.5	1
Biomass	#DEEBF7	0	0.0209983	186.875	4	6	FALSE	0		0.5	1
Biomass	#DEEBF7	0	0.0200547	187.52	4	6	FALSE	0		0.5	1
Biomass	#DEEBF7	0	0.019155	188.164	4	6	FALSE	0		0.5	1
Biomass	#DEEBF7	0	0.0183	188.809	4	6	FALSE	0		0.5	1
Biomass	#DEEBF7	0	0.0174956	189.453	4	6	FALSE	0		0.5	1
Biomass	#DEEBF7	0	0.0167383	190.098	4	6	FALSE	0		0.5	1
Biomass	#DEEBF7	0	0.0160244	190.742	4	6	FALSE	0		0.5	1
Biomass	#DEEBF7	0	0.0153529	191.387	4	6	FALSE	0		0.5	1
Biomass	#DEEBF7	0	0.0147224	192.031	4	6	FALSE	0		0.5	1
Biomass	#DEEBF7	0	0.0141313	192.675	4	6	FALSE	0		0.5	1
Biomass	#DEEBF7	0	0.0135781	193.32	4	6	FALSE	0		0.5	1
Biomass	#DEEBF7	0	0.0130628	193.964	4	6	FALSE	0		0.5	1
Biomass	#DEEBF7	0	0.0125866	194.609	4	6	FALSE	0		0.5	1
Biomass	#DEEBF7	0	0.0121431	195.253	4	6	FALSE	0		0.5	1
Biomass	#DEEBF7	0	0.0117307	195.898	4	6	FALSE	0		0.5	1
Biomass	#DEEBF7	0	0.0113483	196.542	4	6	FALSE	0		0.5	1
Biomass	#DEEBF7	0	0.0109944	197.187	4	6	FALSE	0		0.5	1
Biomass	#DEEBF7	0	0.0106678	197.831	4	6	FALSE	0		0.5	1
Biomass	#DEEBF7	0	0.0103674	198.475	4	6	FALSE	0		0.5	1
Biomass	#DEEBF7	0	0.0100953	199.12	4	6	FALSE	0		0.5	1
Biomass	#DEEBF7	0	0.00984699	199.764	4	6	FALSE	0		0.5	1
Biomass	#DEEBF7	0	0.00962039	200.409	4	6	FALSE	0		0.5	1
Biomass	#DEEBF7	0	0.00941405	201.053	4	6	FALSE	0		0.5	1
Biomass	#DEEBF7	0	0.00922646	201.698	4	6	FALSE	0		0.5	1
Biomass	#DEEBF7	0	0.00905604	202.342	4	6	FALSE	0		0.5	1
Biomass	#DEEBF7	0	0.00890107	202.986	4	6	FALSE	0		0.5	1
Biomass	#DEEBF7	0	0.00876053	203.631	4	6	FALSE	0		0.5	1
Biomass	#DEEBF7	0	0.00863225	204.275	4	6	FALSE	0		0.5	1
Biomass	#DEEBF7	0	0.00851253	204.92	4	6	FALSE	0		0.5	1
Biomass	#DEEBF7	0	0.00839908	205.564	4	6	FALSE	0		0.5	1
Biomass	#DEEBF7	0	0.00828952	206.209	4	6	FALSE	0		0.5	1
Biomass	#DEEBF7	0	0.00818136	206.853	4	6	FALSE	0		0.5	1
Biomass	#DEEBF7	0	0.00807209	207.498	4	6	FALSE	0		0.5	1
Biomass	#DEEBF7	0	0.00795916	208.142	4	6	FALSE	0		0.5	1
Biomass	#DEEBF7	0	0.00783838	208.786	4	6	FALSE	0		0.5	1
Biomass	#DEEBF7	0	0.00770805	209.431	4	6	FALSE	0		0.5	1
Biomass	#DEEBF7	0	0.00756618	210.075	4	6	FALSE	0		0.5	1
Biomass	#DEEBF7	0	0.00741109	210.72	4	6	FALSE	0		0.5	1
Biomass	#DEEBF7	0	0.00724145	211.364	4	6	FALSE	0		0.5	1
Biomass	#DEEBF7	0	0.0070564	212.009	4	6	FALSE	0		0.5	1
Biomass	#DEEBF7	0	0.00685558	212.653	4	6	FALSE	0		0.5	1
Biomass	#DEEBF7	0	0.00663776	213.298	4	6	FALSE	0		0.5	1
Biomass	#DEEBF7	0	0.00640453	213.942	4	6	FALSE	0		0.5	1
Biomass	#DEEBF7	0	0.00615905	214.586	4	6	FALSE	0		0.5	1
Biomass	#DEEBF7	0	0.00590369	215.231	4	6	FALSE	0		0.5	1
Biomass	#DEEBF7	0	0.00564127	215.875	4	6	FALSE	0		0.5	1
Biomass	#DEEBF7	0	0.00537498	216.52	4	6	FALSE	0		0.5	1
Biomass	#DEEBF7	0	0.0051083	217.164	4	6	FALSE	0		0.5	1
Biomass	#DEEBF7	0	0.00484504	217.809	4	6	FALSE	0		0.5	1
Biomass	#DEEBF7	0	0.00459088	218.453	4	6	FALSE	0		0.5	1
Biomass	#DEEBF7	0	0.00434865	219.097	4	6	FALSE	0		0.5	1
Biomass	#DEEBF7	0	0.00412138	219.742	4	6	FALSE	0		0.5	1
Biomass	#DEEBF7	0	0.00391161	220.386	4	6	FALSE	0		0.5	1
Biomass	#DEEBF7	0	0.00372137	221.031	4	6	FALSE	0		0.5	1
Biomass	#DEEBF7	0	0.00355206	221.675	4	6	FALSE	0		0.5	1
Biomass	#DEEBF7	0	0.00340447	222.32	4	6	FALSE	0		0.5	1
Biomass	#DEEBF7	0	0.0032813	222.964	4	6	FALSE	0		0.5	1
Biomass	#DEEBF7	0	0.00317997	223.609	4	6	FALSE	0		0.5	1
Biomass	#DEEBF7	0	0.00309757	224.253	4	6	FALSE	0		0.5	1
Biomass	#DEEBF7	0	0.00303198	224.897	4	6	FALSE	0		0.5	1
Biomass	#DEEBF7	0	0.0029807	225.542	4	6	FALSE	0		0.5	1
Biomass	#DEEBF7	0	0.00294096	226.186	4	6	FALSE	0		0.5	1
Biomass	#DEEBF7	0	0.00290981	226.831	4	6	FALSE	0		0.5	1
Biomass	#DEEBF7	0	0.00288429	227.475	4	6	FALSE	0		0.5	1
Biomass	#DEEBF7	0	0.00286083	228.12	4	6	FALSE	0		0.5	1
Biomass	#DEEBF7	0	0.0028361	228.764	4	6	FALSE	0		0.5	1
Biomass	#DEEBF7	0	0.00280783	229.408	4	6	FALSE	0		0.5	1
Biomass	#DEEBF7	0	0.00277416	230.053	4	6	FALSE	0		0.5	1
Biomass	#DEEBF7	0	0.00273363	230.697	4	6	FALSE	0		0.5	1
Biomass	#DEEBF7	0	0.00268524	231.342	4	6	FALSE	0		0.5	1
Biomass	#DEEBF7	0	0.00262843	231.986	4	6	FALSE	0		0.5	1
Biomass	#DEEBF7	0	0.00256188	232.631	4	6	FALSE	0		0.5	1
Biomass	#DEEBF7	0	0.00248727	233.275	4	6	FALSE	0		0.5	1
Biomass	#DEEBF7	0	0.00240577	233.92	4	6	FALSE	0		0.5	1
Biomass	#DEEBF7	0	0.00231857	234.564	4	6	FALSE	0		0.5	1
Biomass	#DEEBF7	0	0.00222703	235.208	4	6	FALSE	0		0.5	1
Biomass	#DEEBF7	0	0.00213267	235.853	4	6	FALSE	0		0.5	1
Biomass	#DEEBF7	0	0.00203704	236.497	4	6	FALSE	0		0.5	1
Biomass	#DEEBF7	0	0.00194192	237.142	4	6	FALSE	0		0.5	1
Biomass	#DEEBF7	0	0.00184934	237.786	4	6	FALSE	0		0.5	1
Biomass	#DEEBF7	0	0.00176059	238.431	4	6	FALSE	0		0.5	1
Biomass	#DEEBF7	0	0.00167682	239.075	4	6	FALSE	0		0.5	1
Biomass	#DEEBF7	0	0.001599	239.72	4	6	FALSE	0		0.5	1
Biomass	#DEEBF7	0	0.00152788	240.364	4	6	FALSE	0		0.5	1
Biomass	#DEEBF7	0	0.00146404	241.008	4	6	FALSE	0		0.5	1
Biomass	#DEEBF7	0	0.00140779	241.653	4	6	FALSE	0		0.5	1
Biomass	#DEEBF7	0	0.00136063	242.297	4	6	FALSE	0		0.5	1
Biomass	#DEEBF7	0	0.00132094	242.942	4	6	FALSE	0		0.5	1
Biomass	#DEEBF7	0	0.00128827	243.586	4	6	FALSE	0		0.5	1
Biomass	#DEEBF7	0	0.00126205	244.231	4	6	FALSE	0		0.5	1
Biomass	#DEEBF7	0	0.00124155	244.875	4	6	FALSE	0		0.5	1
Biomass	#DEEBF7	0	0.00122597	245.519	4	6	FALSE	0		0.5	1
Biomass	#DEEBF7	0	0.00121437	246.164	4	6	FALSE	0		0.5	1
Biomass	#DEEBF7	0	0.00120599	246.808	4	6	FALSE	0		0.5	1
Biomass	#DEEBF7	0	0.00119945	247.453	4	6	FALSE	0		0.5	1
Biomass	#DEEBF7	0	0.00119357	248.097	4	6	FALSE	0		0.5	1
Biomass	#DEEBF7	0	0.00118751	248.742	4	6	FALSE	0		0.5	1
Biomass	#DEEBF7	0	0.00118051	249.386	4	6	FALSE	0		0.5	1
Biomass	#DEEBF7	0	0.00117191	250.031	4	6	FALSE	0		0.5	1
Biomass	#DEEBF7	0	0.00116123	250.675	4	6	FALSE	0		0.5	1
Biomass	#DEEBF7	0	0.00114805	251.319	4	6	FALSE	0		0.5	1
Biomass	#DEEBF7	0	0.00113184	251.964	4	6	FALSE	0		0.5	1
Biomass	#DEEBF7	0	0.00111309	252.608	4	6	FALSE	0		0.5	1
Biomass	#DEEBF7	0	0.00109203	253.253	4	6	FALSE	0		0.5	1
Biomass	#DEEBF7	0	0.001069	253.897	4	6	FALSE	0		0.5	1
Biomass	#DEEBF7	0	0.00104443	254.542	4	6	FALSE	0		0.5	1
Biomass	#DEEBF7	0	0.00101883	255.186	4	6	FALSE	0		0.5	1
Biomass	#DEEBF7	0	0.000992728	255.831	4	6	FALSE	0		0.5	1
Biomass	#DEEBF7	0	0.000966768	256.475	4	6	FALSE	0		0.5	1
Biomass	#DEEBF7	0	0.000941591	257.119	4	6	FALSE	0		0.5	1
Biomass	#DEEBF7	0	0.000917615	257.764	4	6	FALSE	0		0.5	1
Biomass	#DEEBF7	0	0.000895184	258.408	4	6	FALSE	0		0.5	1
Biomass	#DEEBF7	0	0.000874557	259.053	4	6	FALSE	0		0.5	1
Biomass	#DEEBF7	0	0.000855901	259.697	4	6	FALSE	0		0.5	1
Biomass	#DEEBF7	0	0.000839297	260.342	4	6	FALSE	0		0.5	1
Biomass	#DEEBF7	0	0.000824835	260.986	4	6	FALSE	0		0.5	1
Biomass	#DEEBF7	0	0.000812531	261.63	4	6	FALSE	0		0.5	1
Biomass	#DEEBF7	0	0.000801918	262.275	4	6	FALSE	0		0.5	1
Biomass	#DEEBF7	0	0.000792759	262.919	4	6	FALSE	0		0.5	1
Biomass	#DEEBF7	0	0.000784789	263.564	4	6	FALSE	0		0.5	1
Biomass	#DEEBF7	0	0.000777719	264.208	4	6	FALSE	0		0.5	1
Biomass	#DEEBF7	0	0.000771253	264.853	4	6	FALSE	0		0.5	1
Biomass	#DEEBF7	0	0.000765084	265.497	4	6	FALSE	0		0.5	1
Biomass	#DEEBF7	0	0.00075884	266.142	4	6	FALSE	0		0.5	1
Biomass	#DEEBF7	0	0.000752155	266.786	4	6	FALSE	0		0.5	1
Biomass	#DEEBF7	0	0.000744747	267.43	4	6	FALSE	0		0.5	1
Biomass	#DEEBF7	0	0.000736343	268.075	4	6	FALSE	0		0.5	1
Biomass	#DEEBF7	0	0.00072669	268.719	4	6	FALSE	0		0.5	1
Biomass	#DEEBF7	0	0.000715555	269.364	4	6	FALSE	0		0.5	1
Biomass	#DEEBF7	0	0.000702735	270.008	4	6	FALSE	0		0.5	1
Biomass	#DEEBF7	0	0.0006879	270.653	4	6	FALSE	0		0.5	1
Biomass	#DEEBF7	0	0.000670861	271.297	4	6	FALSE	0		0.5	1
Biomass	#DEEBF7	0	0.000651793	271.941	4	6	FALSE	0		0.5	1
Biomass	#DEEBF7	0	0.000630745	272.586	4	6	FALSE	0		0.5	1
Biomass	#DEEBF7	0	0.000607842	273.23	4	6	FALSE	0		0.5	1
Biomass	#DEEBF7	0	0.000583284	273.875	4	6	FALSE	0		0.5	1
Biomass	#DEEBF7	0	0.000557352	274.519	4	6	FALSE	0		0.5	1
Biomass	#DEEBF7	0	0.000530401	275.164	4	6	FALSE	0		0.5	1
Biomass	#DEEBF7	0	0.000502894	275.808	4	6	FALSE	0		0.5	1
Biomass	#DEEBF7	0	0.00047555	276.453	4	6	FALSE	0		0.5	1
Biomass	#DEEBF7	0	0.000448936	277.097	4	6	FALSE	0		0.5	1
Biomass	#DEEBF7	0	0.000423628	277.741	4	6	FALSE	0		0.5	1
Biomass	#DEEBF7	0	0.0004002	278.386	4	6	FALSE	0		0.5	1
Biomass	#DEEBF7	0	0.000379198	279.03	4	6	FALSE	0		0.5	1
[truncated: 7,217 more rows]
